# Supplementary material for: Evolution of MicroRNA Genes in Oryza sativa and Arabidopsis thaliana: An Update of the Inverted Duplication Model
Source: PLoS One. 2011 Dec 14;6(12):e28073. doi: 10.1371/journal.pone.0028073 (PMC3237417; doi:10.1371/journal.pone.0028073)
Supplement: Table S1 — Summary of miRNA genes with different modes of origin in O. sativa and A. thaliana. (XLS) [file pone.0028073.s005.xls]

## Sheet: Sheet10
Table S1j. miRNA genes originated from segmental duplication in O. sativa.
miR1 chr	miR1	miR1 start	miR1 end	miR2 chr	miR2	miR2 start	miR2 end
1	osa-MIR156c	4664975	4665123	5	osa-MIR156l	5230587	5230742
1	osa-MIR399e	30476685	30476568	5	osa-MIR399h	26245299	26245397
1	osa-MIR399a	30477592	30477740	5	osa-MIR399c	26243410	26243301
10	osa-MIR166a	19915634	19915778	3	osa-MIR166e	764722	764858
10	osa-MIR171d	21165791	21165925	3	osa-MIR171e	1969483	1969601
10	osa-MIR166f	14412162	14412056	3	osa-MIR166c	3486784	3486908
10	osa-MIR167f	14651922	14651810	3	osa-MIR167g	3346678	3346759
2	osa-MIR162a	23599930	23600100	4	osa-MIR162b	24220760	24220893
2	osa-MIR156i	24114215	24114126	4	osa-MIR156e	24841291	24841188
2	osa-MIR396a	34274515	34274668	6	osa-MIR396b	3668650	3668765
2	osa-MIR160a	3511670	3511583	6	osa-MIR160b	28080022	28080160
2	osa-MIR167e	3742510	3742238	6	osa-MIR167i	27673751	27673951
2	osa-MIR156d	4513009	4512881	6	osa-MIR156j	26553798	26553962
3	osa-MIR167c	33123489	33123651	3	osa-MIR167b	30539979	30539817
3	osa-MIR164e	10541073	10541204	5	osa-MIR164f	23281329	23281538
3	osa-MIR167c	33123489	33123651	7	osa-MIR167d	4165405	4165296
3	osa-MIR160d	32447861	32448002	7	osa-MIR160e	2215875	2215762
4	osa-MIR395m	32436883	32437002	4	osa-MIR395a	31620528	31620387
4	osa-MIR395n	32437133	32437198	4	osa-MIR395b	31620312	31620227
4	osa-MIR395o	32437271	32437339	4	osa-MIR395c	31620174	31620086
4	osa-MIR395p	32437415	32437482	4	osa-MIR395d	31620035	31619948
4	osa-MIR395q	32437558	32437625	4	osa-MIR395e	31619892	31619805
4	osa-MIR395r	32437701	32437768	4	osa-MIR395f	31619748	31619667
4	osa-MIR395s	32437833	32437918	4	osa-MIR395g	31619611	31619526
4	osa-MIR171c	31528463	31528365	8	osa-MIR171b	5368156	5368255
8	osa-MIR169i	26800435	26800542	9	osa-MIR169j	19788380	19788504
8	osa-MIR169l	26814774	26814881	9	osa-MIR169k	19791652	19791807
8	osa-MIR156f	21475517	21475702	9	osa-MIR156g	15064252	15064367

## Sheet: Sheet9
Table S1i. miRNA genes originated from segmental duplication in A. thaliana.
miR1 chr	miR1	miR1 start	miR1 end	miR2 chr	miR2	miR2 start	miR2 end
1	ath-MIR394b	28573702	28573822	1	ath-MIR394a	7058184	7058300
1	ath-MIR395e	26276533	26276439	1	ath-MIR395a	9363275	9363183
1	ath-MIR395f	26277521	26277632	1	ath-MIR395c	9367067	9367166
1	ath-MIR395d	26273741	26273642	1	ath-MIR395a	9363275	9363183
1	ath-MIR395f	26277521	26277632	1	ath-MIR395b	9364458	9364557
1	ath-MIR159b	6220639	6220834	1	ath-MIR159a	27717077	27716894
1	ath-MIR399a	10227059	10227181	2	ath-MIR399f	14452076	14452193
1	ath-MIR399a	10227059	10227181	2	ath-MIR399d	14450156	14450057
1	ath-MIR157d	18030699	18030479	3	ath-MIR157c	6244722	6244506
1	ath-MIR169d	20043284	20043131	3	ath-MIR169f	4805857	4805691
1	ath-MIR169e	20045186	20045402	3	ath-MIR169f	4805857	4805691
1	ath-MIR399b	23349176	23349042	5	ath-MIR399c	24979711	24979824
2	ath-MIR393a	16659179	16659311	3	ath-MIR393b	20702626	20702785
2	ath-MIR156a	10683652	10683530	4	ath-MIR156c	15415527	15415424
2	ath-MIR156a	10683652	10683530	4	ath-MIR156b	15074905	15075087
2	ath-MIR156a	10683652	10683530	5	ath-MIR156d	3456750	3456633
2	ath-MIR172a	11950092	11949991	5	ath-MIR172e	24005698	24005822
2	ath-MIR390a	16069032	16069138	5	ath-MIR390b	23654173	23654292
2	ath-MIR156g	8419700	8419598	5	ath-MIR156e	3867208	3867314
2	ath-MIR172a	11950092	11949991	5	ath-MIR172b	1188302	1188208
2	ath-MIR398a	1040935	1041039	5	ath-MIR398b	4691025	4691140
2	ath-MIR160a	16347357	16347441	5	ath-MIR160c	19026409	19026321
3	ath-MIR171a	19084413	19084535	5	ath-MIR170	26428898	26428806
3	ath-MIR169f	4805857	4805691	5	ath-MIR169c	15888228	15887818
4	ath-MIR156c	15415527	15415424	5	ath-MIR156d	3456750	3456633
4	ath-MIR160b	9888995	9889083	5	ath-MIR160c	19026409	19026321
4	ath-MIR168a	10578646	10578783	5	ath-MIR168b	18376138	18376015
4	ath-MIR156b	15074905	15075087	5	ath-MIR156e	3867208	3867314
5	ath-MIR162b	7740711	7740601	5	ath-MIR162a	2635045	2634906
5	ath-MIR156f	9136109	9136240	5	ath-MIR156e	3867208	3867314
5	ath-MIR172e	24005698	24005822	5	ath-MIR172b	1188302	1188208

## Sheet: Sheet8
Table S1h. miRNA genes originated from tandem duplication in O. sativa.
Chr	Start	End	ID	Dir
1	4662777	4662925	osa-MIR156c	+
1	4663143	4663318	osa-MIR156b	+
1	6552850	6553046	osa-MIR159c	-
1	6560558	6560746	osa-MIR159d	-
1	30804460	30804577	osa-MIR399e	-
1	30805484	30805632	osa-MIR399a	+
2	7650684	7650799	osa-MIR399i	+
2	7664026	7664122	osa-MIR399b	-
2	20710094	20710211	osa-MIR1861b	+
2	20710306	20710412	osa-MIR1861c	+
2	34274515	34274668	osa-MIR396a	+
2	34282004	34282144	osa-MIR396c	-
4	6516348	6516465	osa-MIR1861d	+
4	6516567	6516658	osa-MIR1861e	+
4	31585570	31585655	osa-MIR395g	-
4	31585711	31585792	osa-MIR395f	-
4	31585849	31585936	osa-MIR395e	-
4	31585992	31586079	osa-MIR395d	-
4	31586130	31586218	osa-MIR395c	-
4	31586271	31586356	osa-MIR395b	-
4	31586431	31586572	osa-MIR395a	-
4	32402927	32403046	osa-MIR395m	+
4	32403177	32403242	osa-MIR395n	+
4	32403315	32403383	osa-MIR395o	+
4	32403459	32403526	osa-MIR395p	+
4	32403602	32403669	osa-MIR395q	+
4	32403745	32403812	osa-MIR395r	+
4	32403877	32403962	osa-MIR395s	+
5	18585254	18585369	osa-MIR1861f	+
5	18585467	18585573	osa-MIR1861g	+
5	26222674	26222783	osa-MIR399c	-
5	26224672	26224770	osa-MIR399h	+
5	26227989	26228094	osa-MIR399k	+
8	3292800	3292911	osa-MIR395h	+
8	3292975	3293073	osa-MIR395i	+
8	3293135	3293246	osa-MIR395j	+
8	3293308	3293406	osa-MIR395k	+
8	3293653	3293746	osa-MIR395l	+
8	14999686	14999777	osa-MIR1861k	-
8	14999884	14999993	osa-MIR1861j	-
8	21345388	21345573	osa-MIR156f	+
8	21358390	21358575	osa-MIR156f	+
8	26670306	26670413	osa-MIR169i	+
8	26674506	26674627	osa-MIR169h	+
8	26681054	26681191	osa-MIR169m	+
8	26684645	26684752	osa-MIR169l	+
8	26684645	26684752	osa-MIR169q	-
9	6605575	6605643	osa-MIR395v	-
9	6606353	6606495	osa-MIR395t	-
9	13531425	13531553	osa-MIR1861l	+
9	13531648	13531743	osa-MIR1861m	+
9	19788380	19788504	osa-MIR169j	+
9	19791652	19791807	osa-MIR169k	+
11	6076996	6077168	osa-MIR169o	-
11	6080720	6080896	osa-MIR169n	-
12	25443203	25443343	osa-MIR167a	+
12	25447013	25447132	osa-MIR167h	+

## Sheet: Sheet7
Table S1g. miRNA genes originated from tandem duplication in A. thaliana.
Chr	Start	End	ID	Dir
1	9363183	9363275	ath-MIR395a	-
1	9364458	9364557	ath-MIR395b	+
1	9367067	9367166	ath-MIR395c	+
1	20043131	20043284	ath-MIR169d	-
1	20045186	20045402	ath-MIR169e	+
1	24916865	24916962	ath-MIR157a	-
1	24924749	24924880	ath-MIR157b	+
1	26273642	26273741	ath-MIR395d	-
1	26276439	26276533	ath-MIR395e	-
1	26277521	26277632	ath-MIR395f	+
2	14450057	14450156	ath-MIR399d	-
2	14452076	14452193	ath-MIR399f	+
3	9873197	9873402	ath-MIR169i	-
3	9873570	9873790	ath-MIR169j	-
3	9876762	9876974	ath-MIR169k	-
3	9877130	9877340	ath-MIR169l	-
3	9879405	9879616	ath-MIR169m	-
3	9879777	9879991	ath-MIR169n	-
4	1528132	1528368	ath-MIR447a	-
4	1535424	1535659	ath-MIR447b	-
5	4691025	4691140	ath-MIR398b	+
5	4694697	4694811	ath-MIR398c	+

## Sheet: Sheet6
Table S1f. miRNA genes originated from inverted duplication in O. sativa.
miR ID	Start position of miRNA on pre-miRNA	End position of miRNA on pre-miRNA	Start position of match region on pre-miRNA	End position of match region on pre-miRNA	Eval	Identity	mRNA
osa-MIR166j	115	135	1	140	1.7e-33	1	LOC_Os03g44835.1|13103.m12846|cDNA
osa-MIR171e	89	109	1	119	3.7e-28	1	LOC_Os03g04300.1|13103.m00436|cDNA
osa-MIR166i	115	135	1	145	9.8e-35	1	LOC_Os03g44835.1|13103.m12846|cDNA
osa-MIR437	155	175	136	199	0.044	0.8	LOC_Os02g18000.1|13102.m02021|cDNA
osa-MIR439b	36	56	1	60	1.2e-11	0.933333	LOC_Os01g26340.1|13101.m02785|cDNA
osa-MIR439b	36	56	3	60	3.3e-08	0.87931	LOC_Os06g19250.1|13106.m02052|cDNA
osa-MIR439b	36	56	34	60	0.039	0.962963	LOC_Os09g02805.1|13109.m07523|cDNA
osa-MIR441c	95	118	1	154	2.7e-23	0.935065	LOC_Os08g04300.1|13108.m00407|cDNA
osa-MIR441c	95	118	1	154	9.5e-22	0.909091	LOC_Os02g44990.1|13102.m05041|cDNA
osa-MIR441c	95	118	1	154	1e-21	0.909091	LOC_Os05g43650.1|13105.m04601|cDNA
osa-MIR441c	95	118	1	154	2.5e-21	0.909091	LOC_Os04g58070.1|13104.m06091|cDNA
osa-MIR441c	95	118	1	154	2.7e-21	0.909091	LOC_Os05g51140.1|13105.m05501|cDNA
osa-MIR441c	95	118	1	154	6.1e-21	0.896104	LOC_Os09g33930.1|13109.m03394|cDNA
osa-MIR441c	95	118	1	154	6.3e-21	0.896104	LOC_Os06g47850.1|13106.m05081|cDNA
osa-MIR441c	95	118	1	154	1.3e-20	0.88961	LOC_Os02g43560.1|13102.m04838|cDNA
osa-MIR441c	95	118	1	154	7.1e-20	0.883871	LOC_Os08g05620.1|13108.m00554|cDNA
osa-MIR441c	95	118	1	154	7.4e-20	0.876623	LOC_Os05g25890.1|13105.m02658|cDNA
osa-MIR441c	95	118	1	154	2.3e-19	0.876623	LOC_Os05g41190.1|13105.m04368|cDNA
osa-MIR441c	95	118	1	154	4.5e-19	0.87013	LOC_Os12g13174.1|13112.m01399|cDNA
osa-MIR441c	95	118	1	154	4.9e-19	0.87013	LOC_Os04g38450.1|13104.m03690|cDNA
osa-MIR441c	95	118	1	154	6.3e-19	0.865385	LOC_Os12g37510.1|13112.m03855|cDNA
osa-MIR441c	95	118	1	153	8.5e-19	0.869281	LOC_Os04g02640.1|13104.m00183|cDNA
osa-MIR441c	95	118	1	154	1.2e-18	0.857143	LOC_Os10g39520.1|13110.m03623|cDNA
osa-MIR441c	95	118	1	154	1.3e-18	0.857143	LOC_Os03g50070.1|13103.m05443|cDNA
osa-MIR441c	95	118	1	153	2.5e-18	0.869281	LOC_Os06g17390.1|13106.m01912|cDNA
osa-MIR441c	95	118	1	154	2.9e-18	0.857143	LOC_Os03g44200.1|13103.m04753|cDNA
osa-MIR441c	95	118	1	154	3.1e-18	0.857143	LOC_Os10g26720.1|13110.m02282|cDNA
osa-MIR441c	95	118	1	154	3.1e-18	0.857143	LOC_Os03g39610.1|13103.m04295|cDNA
osa-MIR441c	95	118	1	154	4e-18	0.857143	LOC_Os03g52010.1|13103.m05666|cDNA
osa-MIR441c	95	118	1	154	4.2e-18	0.857143	LOC_Os06g07914.1|13106.m00826|cDNA
osa-MIR441c	95	118	5	154	4.6e-18	0.861842	LOC_Os04g02620.1|13104.m00181|cDNA
osa-MIR441c	95	118	1	154	7.6e-18	0.850649	LOC_Os04g11970.1|13104.m01093|cDNA
osa-MIR441c	95	118	1	154	9.7e-18	0.857143	LOC_Os08g36840.1|13108.m03870|cDNA
osa-MIR441c	95	118	26	154	5.4e-17	0.922481	LOC_Os02g29140.1|13102.m03173|cDNA
osa-MIR441c	95	118	1	150	1.3e-16	0.833333	LOC_Os08g08160.1|13108.m00845|cDNA
osa-MIR441c	95	118	1	154	3e-16	0.831169	LOC_Os05g03574.1|13105.m00347|cDNA
osa-MIR441c	95	118	1	154	7e-16	0.808642	LOC_Os12g18729.1|13112.m01992|cDNA
osa-MIR441c	95	118	1	154	9e-16	0.818182	LOC_Os08g40440.1|13108.m04319|cDNA
osa-MIR441c	95	118	4	154	1.6e-15	0.821192	LOC_Os09g31506.1|13109.m03160|cDNA
osa-MIR441c	95	118	15	154	1.7e-15	0.85	LOC_Os02g03750.1|13102.m00368|cDNA
osa-MIR441c	95	118	2	154	1.9e-15	0.830065	LOC_Os07g11790.1|13107.m01214|cDNA
osa-MIR441c	95	118	2	154	6.1e-15	0.803922	LOC_Os01g66960.1|13101.m07257|cDNA
osa-MIR441c	95	118	1	154	1.7e-14	0.805195	LOC_Os08g44850.1|13108.m04881|cDNA
osa-MIR441c	95	118	1	119	1.3e-13	0.875	LOC_Os06g23274.1|13106.m02499|cDNA
osa-MIR441c	95	118	54	154	4.2e-11	0.891089	LOC_Os09g34250.1|13109.m03438|cDNA
osa-MIR441c	95	118	61	154	3e-09	0.861702	LOC_Os01g68230.1|13101.m07425|cDNA
osa-MIR441c	95	118	72	154	4.2e-09	0.915663	LOC_Os12g14080.1|13112.m01498|cDNA
osa-MIR441c	95	118	72	154	7.5e-09	0.903614	LOC_Os08g06500.1|13108.m00664|cDNA
osa-MIR441c	95	118	76	154	2.9e-08	0.911392	LOC_Os06g19990.1|13106.m02136|cDNA
osa-MIR441c	95	118	77	154	4.9e-08	0.923077	LOC_Os04g32610.1|13104.m03127|cDNA
osa-MIR441c	95	118	65	154	1.2e-07	0.849462	LOC_Os08g19114.1|13108.m01981|cDNA
osa-MIR441c	95	118	81	154	3.6e-07	0.918919	LOC_Os04g08415.1|13104.m00761|cDNA
osa-MIR441c	95	118	67	154	3.9e-07	0.840909	LOC_Os06g17410.1|13106.m01914|cDNA
osa-MIR441c	95	118	65	154	4.2e-07	0.836957	LOC_Os07g41060.1|13107.m04268|cDNA
osa-MIR441c	95	118	71	154	4.8e-07	0.857143	LOC_Os03g56930.1|13103.m06226|cDNA
osa-MIR441c	95	118	89	154	2.2e-06	0.924242	LOC_Os11g12040.1|13111.m01274|cDNA
osa-MIR441c	95	118	66	154	2.4e-06	0.811111	LOC_Os09g28180.1|13109.m02776|cDNA
osa-MIR441c	95	118	70	144	1.7e-05	0.84	LOC_Os12g12950.1|13112.m01368|cDNA
osa-MIR441c	95	118	84	154	2e-05	0.859155	LOC_Os07g03110.1|13107.m00248|cDNA
osa-MIR441c	95	118	75	149	3.6e-05	0.84	LOC_Os02g16690.1|13102.m01870|cDNA
osa-MIR441c	95	118	75	154	4.9e-05	0.8	LOC_Os05g50570.1|13105.m05426|cDNA
osa-MIR441c	95	118	83	154	0.0011	0.805556	LOC_Os11g40030.1|13111.m03955|cDNA
osa-MIR445a	241	264	13	268	3.3e-35	0.828125	LOC_Os01g25300.1|13101.m02681|cDNA
osa-MIR445a	241	264	13	268	6.4e-34	0.820312	LOC_Os01g51870.1|13101.m05419|cDNA
osa-MIR445a	241	264	48	268	9.5e-29	0.819005	LOC_Os09g36190.1|13109.m03556|cDNA
osa-MIR445a	241	264	139	268	2.6e-18	0.900763	LOC_Os11g09710.1|13111.m01024|cDNA
osa-MIR445b	230	253	139	263	1.1e-17	0.88	LOC_Os11g09710.1|13111.m01024|cDNA
osa-MIR445b	230	253	137	264	4.8e-14	0.8125	LOC_Os09g36190.1|13109.m03556|cDNA
osa-MIR445b	230	253	210	264	0.0087	0.818182	LOC_Os02g13785.1|13102.m12297|cDNA
osa-MIR445c	229	252	138	259	2.7e-16	0.885246	LOC_Os11g09710.1|13111.m01024|cDNA
osa-MIR445c	229	252	136	258	1e-12	0.813008	LOC_Os09g36190.1|13109.m03556|cDNA
osa-MIR445e	231	254	140	264	8.6e-18	0.888	LOC_Os11g09710.1|13111.m01024|cDNA
osa-MIR445e	231	254	138	265	3.3e-14	0.8125	LOC_Os09g36190.1|13109.m03556|cDNA
osa-MIR445e	231	254	211	265	0.0041	0.836364	LOC_Os02g13785.1|13102.m12297|cDNA
osa-MIR445f	252	275	161	302	7.1e-21	0.880282	LOC_Os11g09710.1|13111.m01024|cDNA
osa-MIR445f	252	275	159	300	4.5e-16	0.809859	LOC_Os09g36190.1|13109.m03556|cDNA
osa-MIR445f	252	275	232	305	3.5e-05	0.810811	LOC_Os02g13785.1|13102.m12297|cDNA
osa-MIR445g	236	259	145	272	2.5e-16	0.875	LOC_Os11g09710.1|13111.m01024|cDNA
osa-MIR445g	236	259	143	275	9.3e-14	0.804511	LOC_Os09g36190.1|13109.m03556|cDNA
osa-MIR445g	236	259	188	275	1.6e-06	0.818182	LOC_Os03g58580.1|13103.m06433|cDNA
osa-MIR445h	237	260	146	277	6.7e-18	0.871212	LOC_Os11g09710.1|13111.m01024|cDNA
osa-MIR445h	237	260	144	277	2.1e-15	0.828358	LOC_Os09g36190.1|13109.m03556|cDNA
osa-MIR445h	237	260	189	277	4.3e-07	0.820225	LOC_Os03g58580.1|13103.m06433|cDNA
osa-MIR445h	237	260	217	275	0.0016	0.847458	LOC_Os02g13785.1|13102.m12297|cDNA
osa-MIR445i	203	226	127	239	1.6e-13	0.867257	LOC_Os11g09710.1|13111.m01024|cDNA
osa-MIR445i	203	226	155	242	1.1e-06	0.818182	LOC_Os03g58580.1|13103.m06433|cDNA
osa-MIR445i	203	226	183	238	0.0014	0.857143	LOC_Os02g13785.1|13102.m12297|cDNA
osa-MIR446	105	128	8	164	2.6e-20	0.904459	LOC_Os05g51140.1|13105.m05501|cDNA
osa-MIR446	105	128	4	161	3.1e-20	0.898734	LOC_Os02g43560.1|13102.m04838|cDNA
osa-MIR446	105	128	1	163	9.7e-20	0.877301	LOC_Os05g43650.1|13105.m04601|cDNA
osa-MIR446	105	128	8	170	1.9e-19	0.871951	LOC_Os04g58070.1|13104.m06091|cDNA
osa-MIR446	105	128	1	169	3.1e-19	0.854651	LOC_Os06g47850.1|13106.m05081|cDNA
osa-MIR446	105	128	2	168	8.4e-19	0.85119	LOC_Os08g05620.1|13108.m00554|cDNA
osa-MIR446	105	128	8	165	9.8e-19	0.873418	LOC_Os08g04300.1|13108.m00407|cDNA
osa-MIR446	105	128	1	161	1.4e-18	0.865031	LOC_Os05g25890.1|13105.m02658|cDNA
osa-MIR446	105	128	8	170	2e-18	0.865031	LOC_Os02g44990.1|13102.m05041|cDNA
osa-MIR446	105	128	7	164	2.4e-18	0.867089	LOC_Os09g33930.1|13109.m03394|cDNA
osa-MIR446	105	128	2	160	3.5e-18	0.861635	LOC_Os04g02640.1|13104.m00183|cDNA
osa-MIR446	105	128	8	161	3.9e-18	0.876623	LOC_Os06g07914.1|13106.m00826|cDNA
osa-MIR446	105	128	2	167	4.7e-18	0.843373	LOC_Os06g17390.1|13106.m01912|cDNA
osa-MIR446	105	128	8	174	1.7e-17	0.838323	LOC_Os04g38450.1|13104.m03690|cDNA
osa-MIR446	105	128	2	168	2.7e-17	0.827381	LOC_Os05g41190.1|13105.m04368|cDNA
osa-MIR446	105	128	4	162	3.9e-17	0.842767	LOC_Os12g13174.1|13112.m01399|cDNA
osa-MIR446	105	128	4	164	4.9e-17	0.840491	LOC_Os12g37510.1|13112.m03855|cDNA
osa-MIR446	105	128	1	161	5.3e-17	0.84472	LOC_Os10g39520.1|13110.m03623|cDNA
osa-MIR446	105	128	4	156	1.4e-16	0.849673	LOC_Os08g08160.1|13108.m00845|cDNA
osa-MIR446	105	128	4	161	1.6e-16	0.84472	LOC_Os03g52010.1|13103.m05666|cDNA
osa-MIR446	105	128	1	162	1.9e-16	0.82716	LOC_Os04g11970.1|13104.m01093|cDNA
osa-MIR446	105	128	3	163	2.1e-16	0.826087	LOC_Os03g44200.1|13103.m04753|cDNA
osa-MIR446	105	128	22	170	2.2e-16	0.85906	LOC_Os02g03750.1|13102.m00368|cDNA
osa-MIR446	105	128	6	163	2.3e-16	0.835443	LOC_Os08g40440.1|13108.m04319|cDNA
osa-MIR446	105	128	8	168	5.5e-16	0.82716	LOC_Os08g36840.1|13108.m03870|cDNA
osa-MIR446	105	128	3	166	7e-16	0.810976	LOC_Os03g39610.1|13103.m04295|cDNA
osa-MIR446	105	128	2	165	1.1e-15	0.813253	LOC_Os04g02620.1|13104.m00181|cDNA
osa-MIR446	105	128	33	161	7.3e-15	0.891473	LOC_Os02g29140.1|13102.m03173|cDNA
osa-MIR446	105	128	7	161	4.5e-14	0.8	LOC_Os01g29820.1|13101.m03091|cDNA
osa-MIR446	105	128	7	161	5.4e-14	0.8	LOC_Os05g03574.1|13105.m00347|cDNA
osa-MIR446	105	128	9	165	7.5e-14	0.808917	LOC_Os07g11790.1|13107.m01214|cDNA
osa-MIR446	105	128	8	162	6.6e-13	0.8	LOC_Os06g12455.1|13106.m10456|cDNA
osa-MIR446	105	128	7	128	1.6e-12	0.860656	LOC_Os03g22670.1|13103.m02730|cDNA
osa-MIR446	105	128	61	161	1.3e-09	0.871287	LOC_Os09g34250.1|13109.m03438|cDNA
osa-MIR446	105	128	79	162	2e-08	0.904762	LOC_Os08g06500.1|13108.m00664|cDNA
osa-MIR446	105	128	79	161	1e-07	0.903614	LOC_Os12g14080.1|13112.m01498|cDNA
osa-MIR446	105	128	68	163	2.4e-07	0.833333	LOC_Os09g12230.1|13109.m01105|cDNA
osa-MIR446	105	128	72	170	2.7e-07	0.815534	LOC_Os02g39910.1|13102.m04433|cDNA
osa-MIR446	105	128	83	161	2.8e-07	0.898734	LOC_Os06g19990.1|13106.m02136|cDNA
osa-MIR446	105	128	78	173	4.2e-07	0.8125	LOC_Os03g56930.1|13103.m06226|cDNA
osa-MIR446	105	128	84	162	6.8e-07	0.898734	LOC_Os04g32610.1|13104.m03127|cDNA
osa-MIR446	105	128	88	161	1.3e-06	0.918919	LOC_Os04g08415.1|13104.m00761|cDNA
osa-MIR446	105	128	73	161	3.3e-06	0.822222	LOC_Os09g28180.1|13109.m02776|cDNA
osa-MIR446	105	128	72	161	1.2e-05	0.806452	LOC_Os01g15520.1|13101.m01719|cDNA
osa-MIR446	105	128	96	164	5.3e-05	0.884058	LOC_Os11g12040.1|13111.m01274|cDNA
osa-MIR446	105	128	99	164	5.8e-05	0.911765	LOC_Os02g45650.1|13102.m05121|cDNA
osa-MIR446	105	128	78	151	0.0002	0.824324	LOC_Os12g12950.1|13112.m01368|cDNA
osa-MIR446	105	128	91	161	0.00032	0.84507	LOC_Os07g03110.1|13107.m00248|cDNA
osa-MIR446	105	128	103	172	0.001	0.835616	LOC_Os03g09880.1|13103.m01097|cDNA
osa-MIR446	105	128	103	161	0.0031	0.881356	LOC_Os10g04580.1|13110.m00370|cDNA
osa-MIR444a	94	114	46	131	5.3e-10	0.873563	LOC_Os08g33488.1|13108.m03490|cDNA
osa-MIR444a	99	119	46	131	5.3e-10	0.873563	LOC_Os08g33488.1|13108.m03490|cDNA
osa-MIR444a	94	114	73	131	1e-05	0.898305	LOC_Os04g38780.1|13104.m03732|cDNA
osa-MIR444a	99	119	73	131	1e-05	0.898305	LOC_Os04g38780.1|13104.m03732|cDNA
osa-MIR444a	94	114	81	131	4.2e-05	0.941176	LOC_Os02g49840.1|13102.m05658|cDNA
osa-MIR444a	99	119	81	131	4.2e-05	0.941176	LOC_Os02g49840.1|13102.m05658|cDNA
osa-MIR444a	94	114	81	131	0.01	0.843137	LOC_Os08g33479.1|13108.m03488|cDNA
osa-MIR444a	99	119	81	131	0.01	0.843137	LOC_Os08g33479.1|13108.m03488|cDNA
osa-MIR806a	199	220	6	246	1.2e-34	0.921811	LOC_Os02g34950.1|13102.m03787|cDNA
osa-MIR806a	199	220	6	249	2.6e-31	0.878543	LOC_Os11g32280.1|13111.m03144|cDNA
osa-MIR806a	199	220	1	249	2.4e-29	0.852	LOC_Os10g41999.1|13110.m03936|cDNA
osa-MIR806a	199	220	7	246	3.6e-27	0.834711	LOC_Os09g30454.1|13109.m03050|cDNA
osa-MIR806a	199	220	1	249	8.3e-27	0.808	LOC_Os06g02460.1|13106.m00168|cDNA
osa-MIR806a	199	220	5	235	3.9e-26	0.851064	LOC_Os07g26595.1|13107.m09939|cDNA
osa-MIR806a	199	220	6	250	1.6e-25	0.804	LOC_Os09g24820.1|13109.m02363|cDNA
osa-MIR806a	199	220	6	246	4.7e-25	0.814815	LOC_Os08g02230.1|13108.m00160|cDNA
osa-MIR806a	199	220	9	248	7.7e-25	0.818182	LOC_Os02g49870.1|13102.m05664|cDNA
osa-MIR806a	199	220	3	250	9.7e-25	0.804781	LOC_Os02g13555.1|13102.m12296|cDNA
osa-MIR806a	199	220	8	246	2.3e-24	0.809129	LOC_Os01g73250.1|13101.m07995|cDNA
osa-MIR806a	199	220	94	246	4.6e-15	0.83871	LOC_Os07g02120.1|13107.m00134|cDNA
osa-MIR806a	199	220	123	246	1.8e-13	0.88	LOC_Os12g44350.1|13112.m04689|cDNA
osa-MIR806a	199	220	145	246	8.8e-11	0.901961	LOC_Os07g49140.1|13107.m05278|cDNA
osa-MIR806a	199	220	162	251	2.1e-05	0.8	LOC_Os07g48130.1|13107.m05143|cDNA
osa-MIR806a	199	220	182	247	0.0044	0.835821	LOC_Os11g05494.1|13111.m00530|cDNA
osa-MIR806a	199	220	176	248	0.0045	0.810811	LOC_Os07g05550.1|13107.m00511|cDNA
osa-MIR806a	199	220	176	236	0.009	0.852459	LOC_Os07g39830.1|13107.m04134|cDNA
osa-MIR806b	181	202	1	215	4.2e-29	0.92093	LOC_Os02g34950.1|13102.m03787|cDNA
osa-MIR806b	181	202	1	215	3.2e-24	0.856481	LOC_Os11g32280.1|13111.m03144|cDNA
osa-MIR806b	181	202	1	215	6.8e-24	0.865116	LOC_Os10g41999.1|13110.m03936|cDNA
osa-MIR806b	181	202	2	214	9.1e-24	0.85446	LOC_Os02g49870.1|13102.m05664|cDNA
osa-MIR806b	181	202	1	212	3.4e-23	0.85446	LOC_Os07g26595.1|13107.m09939|cDNA
osa-MIR806b	181	202	2	214	4.9e-23	0.84507	LOC_Os06g02460.1|13106.m00168|cDNA
osa-MIR806b	181	202	2	214	3.9e-22	0.828704	LOC_Os09g24820.1|13109.m02363|cDNA
osa-MIR806b	181	202	2	214	5.8e-22	0.841121	LOC_Os09g30454.1|13109.m03050|cDNA
osa-MIR806b	181	202	2	214	3.8e-21	0.826291	LOC_Os01g72120.1|13101.m07857|cDNA
osa-MIR806b	181	202	1	215	1.7e-20	0.809302	LOC_Os08g02230.1|13108.m00160|cDNA
osa-MIR806b	181	202	2	214	1.9e-20	0.815668	LOC_Os10g25040.1|13110.m02105|cDNA
osa-MIR806b	181	202	1	214	4.7e-19	0.805556	LOC_Os02g13555.1|13102.m12296|cDNA
osa-MIR806b	181	202	74	214	2e-14	0.851064	LOC_Os07g02120.1|13107.m00134|cDNA
osa-MIR806b	181	202	104	215	6.8e-12	0.901786	LOC_Os12g44350.1|13112.m04689|cDNA
osa-MIR806b	181	202	126	215	6.9e-09	0.922222	LOC_Os07g49140.1|13107.m05278|cDNA
osa-MIR806b	181	202	151	214	0.017	0.846154	LOC_Os07g05550.1|13107.m00511|cDNA
osa-MIR806c	209	230	10	256	8.2e-35	0.919028	LOC_Os02g34950.1|13102.m03787|cDNA
osa-MIR806c	209	230	11	262	1.4e-31	0.873016	LOC_Os11g32280.1|13111.m03144|cDNA
osa-MIR806c	209	230	6	260	7.5e-31	0.870588	LOC_Os10g41999.1|13110.m03936|cDNA
osa-MIR806c	209	230	1	260	1.4e-27	0.828244	LOC_Os06g02460.1|13106.m00168|cDNA
osa-MIR806c	209	230	18	258	1.8e-26	0.831967	LOC_Os09g24820.1|13109.m02363|cDNA
osa-MIR806c	209	230	16	256	3.2e-26	0.834025	LOC_Os09g30454.1|13109.m03050|cDNA
osa-MIR806c	209	230	13	256	4.3e-26	0.82377	LOC_Os08g02230.1|13108.m00160|cDNA
osa-MIR806c	209	230	18	245	8.4e-26	0.846491	LOC_Os07g26595.1|13107.m09939|cDNA
osa-MIR806c	209	230	18	262	1.4e-25	0.820408	LOC_Os02g49870.1|13102.m05664|cDNA
osa-MIR806c	209	230	15	259	2.5e-25	0.817073	LOC_Os02g13555.1|13102.m12296|cDNA
osa-MIR806c	209	230	18	256	3.8e-25	0.825	LOC_Os01g73250.1|13101.m07995|cDNA
osa-MIR806c	209	230	102	267	2.7e-17	0.843373	LOC_Os07g02120.1|13107.m00134|cDNA
osa-MIR806c	209	230	132	256	1.3e-15	0.936	LOC_Os12g44350.1|13112.m04689|cDNA
osa-MIR806c	209	230	154	256	6.5e-11	0.92233	LOC_Os07g49140.1|13107.m05278|cDNA
osa-MIR806c	209	230	166	262	4.6e-07	0.824742	LOC_Os07g48130.1|13107.m05143|cDNA
osa-MIR806c	209	230	169	260	2.4e-06	0.836957	LOC_Os12g38051.1|13112.m03920|cDNA
osa-MIR806c	209	230	177	258	0.00038	0.819277	LOC_Os07g05550.1|13107.m00511|cDNA
osa-MIR806c	209	230	186	250	0.015	0.815385	LOC_Os07g39830.1|13107.m04134|cDNA
osa-MIR806d	207	228	14	256	1e-34	0.913934	LOC_Os02g34950.1|13102.m03787|cDNA
osa-MIR806d	207	228	14	255	7.8e-30	0.860082	LOC_Os11g32280.1|13111.m03144|cDNA
osa-MIR806d	207	228	13	254	3.9e-28	0.851852	LOC_Os10g41999.1|13110.m03936|cDNA
osa-MIR806d	207	228	13	258	1.6e-26	0.816	LOC_Os09g24820.1|13109.m02363|cDNA
osa-MIR806d	207	228	9	255	4.1e-25	0.811245	LOC_Os02g13555.1|13102.m12296|cDNA
osa-MIR806d	207	228	15	243	4.8e-25	0.830435	LOC_Os07g26595.1|13107.m09939|cDNA
osa-MIR806d	207	228	14	256	5.7e-25	0.812245	LOC_Os06g02460.1|13106.m00168|cDNA
osa-MIR806d	207	228	16	254	7.3e-25	0.8125	LOC_Os09g30454.1|13109.m03050|cDNA
osa-MIR806d	207	228	14	257	7.3e-25	0.808943	LOC_Os08g02230.1|13108.m00160|cDNA
osa-MIR806d	207	228	15	261	1.1e-24	0.803213	LOC_Os01g73250.1|13101.m07995|cDNA
osa-MIR806d	207	228	15	239	2.5e-24	0.827434	LOC_Os02g49870.1|13102.m05664|cDNA
osa-MIR806d	207	228	15	256	2.6e-23	0.800813	LOC_Os10g25040.1|13110.m02105|cDNA
osa-MIR806d	207	228	100	254	5.4e-16	0.845161	LOC_Os07g02120.1|13107.m00134|cDNA
osa-MIR806d	207	228	130	254	1.4e-13	0.88	LOC_Os12g44350.1|13112.m04689|cDNA
osa-MIR806d	207	228	152	257	3.6e-11	0.90566	LOC_Os07g49140.1|13107.m05278|cDNA
osa-MIR806d	207	228	163	254	2.1e-05	0.815217	LOC_Os12g38051.1|13112.m03920|cDNA
osa-MIR806d	207	228	180	254	0.0012	0.828947	LOC_Os07g05550.1|13107.m00511|cDNA
osa-MIR806d	207	228	182	265	0.0016	0.8	LOC_Os03g45990.1|13103.m04944|cDNA
osa-MIR806d	207	228	190	257	0.014	0.811594	LOC_Os11g05494.1|13111.m00530|cDNA
osa-MIR806f	193	214	1	241	2.4e-34	0.887967	LOC_Os11g32280.1|13111.m03144|cDNA
osa-MIR806f	193	214	1	240	2.2e-33	0.875	LOC_Os02g34950.1|13102.m03787|cDNA
osa-MIR806f	193	214	2	229	5e-30	0.868421	LOC_Os07g26595.1|13107.m09939|cDNA
osa-MIR806f	193	214	1	240	4.1e-29	0.833333	LOC_Os09g30454.1|13109.m03050|cDNA
osa-MIR806f	193	214	1	240	4.1e-29	0.833333	LOC_Os08g02230.1|13108.m00160|cDNA
osa-MIR806f	193	214	1	241	4.5e-28	0.815574	LOC_Os09g24820.1|13109.m02363|cDNA
osa-MIR806f	193	214	1	240	5.5e-28	0.829876	LOC_Os01g73250.1|13101.m07995|cDNA
osa-MIR806f	193	214	2	241	2.7e-27	0.821577	LOC_Os02g13555.1|13102.m12296|cDNA
osa-MIR806f	193	214	2	240	3.7e-27	0.820084	LOC_Os10g41999.1|13110.m03936|cDNA
osa-MIR806f	193	214	2	240	6.5e-27	0.8159	LOC_Os01g72120.1|13101.m07857|cDNA
osa-MIR806f	193	214	2	226	8.5e-27	0.831111	LOC_Os02g49870.1|13102.m05664|cDNA
osa-MIR806f	193	214	1	241	1.1e-26	0.81405	LOC_Os06g02460.1|13106.m00168|cDNA
osa-MIR806f	193	214	86	240	6.1e-20	0.883871	LOC_Os07g02120.1|13107.m00134|cDNA
osa-MIR806f	193	214	116	240	1.6e-18	0.96	LOC_Os12g44350.1|13112.m04689|cDNA
osa-MIR806f	193	214	140	240	7.4e-12	0.920792	LOC_Os07g49140.1|13107.m05278|cDNA
osa-MIR806f	193	214	136	240	5.1e-08	0.809524	LOC_Os12g38051.1|13112.m03920|cDNA
osa-MIR806f	193	214	150	241	2.1e-07	0.836957	LOC_Os07g48130.1|13107.m05143|cDNA
osa-MIR806f	193	214	161	240	3.1e-05	0.82716	LOC_Os07g05550.1|13107.m00511|cDNA
osa-MIR806f	193	214	170	230	0.0019	0.868852	LOC_Os07g39830.1|13107.m04134|cDNA
osa-MIR806f	193	214	172	229	0.0057	0.881356	LOC_Os02g57530.1|13102.m06645|cDNA
osa-MIR806f	193	214	181	240	0.0066	0.833333	LOC_Os10g33240.1|13110.m02919|cDNA
osa-MIR806g	193	214	1	240	2.4e-35	0.920833	LOC_Os02g34950.1|13102.m03787|cDNA
osa-MIR806g	193	214	1	240	3.3e-30	0.8625	LOC_Os11g32280.1|13111.m03144|cDNA
osa-MIR806g	193	214	1	240	6e-30	0.870833	LOC_Os10g41999.1|13110.m03936|cDNA
osa-MIR806g	193	214	1	240	7.2e-27	0.833333	LOC_Os09g30454.1|13109.m03050|cDNA
osa-MIR806g	193	214	1	229	1.8e-26	0.842795	LOC_Os07g26595.1|13107.m09939|cDNA
osa-MIR806g	193	214	4	240	2.8e-26	0.831933	LOC_Os06g02460.1|13106.m00168|cDNA
osa-MIR806g	193	214	1	240	1.1e-25	0.814815	LOC_Os09g24820.1|13109.m02363|cDNA
osa-MIR806g	193	214	1	226	1.4e-25	0.836283	LOC_Os02g49870.1|13102.m05664|cDNA
osa-MIR806g	193	214	4	240	3e-25	0.823529	LOC_Os02g13555.1|13102.m12296|cDNA
osa-MIR806g	193	214	1	240	5.8e-24	0.804979	LOC_Os01g73250.1|13101.m07995|cDNA
osa-MIR806g	193	214	7	240	8.6e-24	0.802521	LOC_Os10g25040.1|13110.m02105|cDNA
osa-MIR806g	193	214	4	240	1.1e-23	0.801688	LOC_Os08g02230.1|13108.m00160|cDNA
osa-MIR806g	193	214	86	240	1.8e-17	0.858065	LOC_Os07g02120.1|13107.m00134|cDNA
osa-MIR806g	193	214	116	240	2.2e-15	0.912	LOC_Os12g44350.1|13112.m04689|cDNA
osa-MIR806g	193	214	138	240	5.9e-12	0.941748	LOC_Os07g49140.1|13107.m05278|cDNA
osa-MIR806g	193	214	153	240	4.2e-07	0.852273	LOC_Os12g38051.1|13112.m03920|cDNA
osa-MIR806g	193	214	150	240	4.4e-07	0.835165	LOC_Os07g48130.1|13107.m05143|cDNA
osa-MIR806g	193	214	162	240	2.3e-05	0.85	LOC_Os07g05550.1|13107.m00511|cDNA
osa-MIR806g	193	214	168	240	0.0021	0.824324	LOC_Os03g45990.1|13103.m04944|cDNA
osa-MIR806g	193	214	170	230	0.004	0.868852	LOC_Os07g39830.1|13107.m04134|cDNA
osa-MIR806g	193	214	181	240	0.013	0.833333	LOC_Os10g33240.1|13110.m02919|cDNA
osa-MIR806g	193	214	176	240	0.017	0.818182	LOC_Os11g05494.1|13111.m00530|cDNA
osa-MIR806h	205	226	2	252	2.2e-37	0.912351	LOC_Os11g32280.1|13111.m03144|cDNA
osa-MIR806h	205	226	10	252	4.3e-35	0.893004	LOC_Os02g34950.1|13102.m03787|cDNA
osa-MIR806h	205	226	7	241	1.3e-32	0.889362	LOC_Os07g26595.1|13107.m09939|cDNA
osa-MIR806h	205	226	2	259	1.3e-31	0.844961	LOC_Os08g02230.1|13108.m00160|cDNA
osa-MIR806h	205	226	14	252	1.5e-31	0.870293	LOC_Os09g30454.1|13109.m03050|cDNA
osa-MIR806h	205	226	6	255	2e-30	0.838583	LOC_Os09g24820.1|13109.m02363|cDNA
osa-MIR806h	205	226	11	238	4.3e-30	0.868421	LOC_Os02g49870.1|13102.m05664|cDNA
osa-MIR806h	205	226	6	252	7.7e-30	0.842742	LOC_Os01g73250.1|13101.m07995|cDNA
osa-MIR806h	205	226	12	254	1.9e-29	0.840164	LOC_Os02g13555.1|13102.m12296|cDNA
osa-MIR806h	205	226	5	257	4.1e-29	0.818182	LOC_Os01g72120.1|13101.m07857|cDNA
osa-MIR806h	205	226	7	254	4.6e-29	0.834677	LOC_Os10g41999.1|13110.m03936|cDNA
osa-MIR806h	205	226	6	269	3e-28	0.811321	LOC_Os06g02460.1|13106.m00168|cDNA
osa-MIR806h	205	226	3	261	3.7e-28	0.81749	LOC_Os10g25040.1|13110.m02105|cDNA
osa-MIR806h	205	226	98	256	7.9e-20	0.88125	LOC_Os07g02120.1|13107.m00134|cDNA
osa-MIR806h	205	226	128	258	5.1e-18	0.938931	LOC_Os12g44350.1|13112.m04689|cDNA
osa-MIR806h	205	226	152	256	2.3e-11	0.904762	LOC_Os07g49140.1|13107.m05278|cDNA
osa-MIR806h	205	226	162	259	7e-07	0.806122	LOC_Os07g48130.1|13107.m05143|cDNA
osa-MIR806h	205	226	175	252	2.1e-05	0.833333	LOC_Os04g48200.1|13104.m04901|cDNA
osa-MIR806h	205	226	175	258	3.3e-05	0.811765	LOC_Os07g05550.1|13107.m00511|cDNA
osa-MIR806h	205	226	175	263	0.00011	0.8	LOC_Os02g01270.1|13102.m00042|cDNA
osa-MIR806h	205	226	182	242	0.0024	0.868852	LOC_Os07g39830.1|13107.m04134|cDNA
osa-MIR806h	205	226	193	254	0.0074	0.822581	LOC_Os10g33240.1|13110.m02919|cDNA
osa-MIR806h	205	226	188	252	0.026	0.80303	LOC_Os11g05494.1|13111.m00530|cDNA
osa-MIR808	104	125	1	152	1.2e-25	0.967105	LOC_Os05g43650.1|13105.m04601|cDNA
osa-MIR808	104	125	1	152	2e-24	0.947368	LOC_Os04g58070.1|13104.m06091|cDNA
osa-MIR808	104	125	1	152	5.3e-24	0.934211	LOC_Os06g47850.1|13106.m05081|cDNA
osa-MIR808	104	125	1	152	1.1e-23	0.927632	LOC_Os02g43560.1|13102.m04838|cDNA
osa-MIR808	104	125	1	152	1.2e-23	0.927632	LOC_Os02g44990.1|13102.m05041|cDNA
osa-MIR808	104	125	1	152	1.4e-23	0.927632	LOC_Os05g51140.1|13105.m05501|cDNA
osa-MIR808	104	125	1	152	3.1e-23	0.921053	LOC_Os08g04300.1|13108.m00407|cDNA
osa-MIR808	104	125	1	152	3.3e-23	0.921053	LOC_Os09g33930.1|13109.m03394|cDNA
osa-MIR808	104	125	1	152	2.3e-22	0.907895	LOC_Os05g41190.1|13105.m04368|cDNA
osa-MIR808	104	125	1	152	2.5e-22	0.914474	LOC_Os06g17390.1|13106.m01912|cDNA
osa-MIR808	104	125	1	152	4.2e-22	0.915033	LOC_Os08g05620.1|13108.m00554|cDNA
osa-MIR808	104	125	1	152	4.5e-22	0.907895	LOC_Os12g13174.1|13112.m01399|cDNA
osa-MIR808	104	125	1	152	1.1e-21	0.901316	LOC_Os05g25890.1|13105.m02658|cDNA
osa-MIR808	104	125	1	152	1.3e-21	0.901316	LOC_Os04g38450.1|13104.m03690|cDNA
osa-MIR808	104	125	1	152	3.3e-21	0.894737	LOC_Os10g39520.1|13110.m03623|cDNA
osa-MIR808	104	125	1	152	3.4e-21	0.894737	LOC_Os04g02640.1|13104.m00183|cDNA
osa-MIR808	104	125	1	148	5.5e-21	0.912162	LOC_Os03g52010.1|13103.m05666|cDNA
osa-MIR808	104	125	1	152	1.1e-20	0.894737	LOC_Os08g36840.1|13108.m03870|cDNA
osa-MIR808	104	125	1	152	2.2e-20	0.875	LOC_Os10g26720.1|13110.m02282|cDNA
osa-MIR808	104	125	1	152	2.2e-20	0.875	LOC_Os04g11970.1|13104.m01093|cDNA
osa-MIR808	104	125	1	152	3e-20	0.888158	LOC_Os06g07914.1|13106.m00826|cDNA
osa-MIR808	104	125	2	152	3.7e-20	0.874172	LOC_Os03g50070.1|13103.m05443|cDNA
osa-MIR808	104	125	4	152	1.2e-19	0.874172	LOC_Os04g02620.1|13104.m00181|cDNA
osa-MIR808	104	125	1	152	1.3e-19	0.861842	LOC_Os03g44200.1|13103.m04753|cDNA
osa-MIR808	104	125	1	151	2.4e-19	0.86755	LOC_Os03g39610.1|13103.m04295|cDNA
osa-MIR808	104	125	1	152	4e-19	0.861842	LOC_Os05g03574.1|13105.m00347|cDNA
osa-MIR808	104	125	1	152	5e-19	0.861842	LOC_Os08g40440.1|13108.m04319|cDNA
osa-MIR808	104	125	1	148	1.1e-18	0.864865	LOC_Os08g08160.1|13108.m00845|cDNA
osa-MIR808	104	125	25	152	1.7e-18	0.9375	LOC_Os02g29140.1|13102.m03173|cDNA
osa-MIR808	104	125	1	152	4.1e-18	0.855263	LOC_Os07g11790.1|13107.m01214|cDNA
osa-MIR808	104	125	1	152	5.3e-18	0.842105	LOC_Os01g29820.1|13101.m03091|cDNA
osa-MIR808	104	125	1	152	5.6e-18	0.842105	LOC_Os01g66960.1|13101.m07257|cDNA
osa-MIR808	104	125	1	152	6.2e-18	0.83125	LOC_Os12g18729.1|13112.m01992|cDNA
osa-MIR808	104	125	14	152	2.4e-17	0.870504	LOC_Os02g03750.1|13102.m00368|cDNA
osa-MIR808	104	125	1	151	3e-17	0.836601	LOC_Os12g37510.1|13112.m03855|cDNA
osa-MIR808	104	125	1	152	1e-16	0.822368	LOC_Os04g39600.1|13104.m03842|cDNA
osa-MIR808	104	125	1	152	1.7e-16	0.835526	LOC_Os08g44850.1|13108.m04881|cDNA
osa-MIR808	104	125	1	126	2.8e-16	0.891473	LOC_Os06g23274.1|13106.m02499|cDNA
osa-MIR808	104	125	1	152	3.1e-16	0.822368	LOC_Os05g48940.1|13105.m05227|cDNA
osa-MIR808	104	125	11	152	4.1e-16	0.838028	LOC_Os12g40920.1|13112.m04265|cDNA
osa-MIR808	104	125	1	152	6.5e-16	0.835526	LOC_Os06g12455.1|13106.m10456|cDNA
osa-MIR808	104	125	3	152	9.3e-16	0.813333	LOC_Os09g31506.1|13109.m03160|cDNA
osa-MIR808	104	125	1	152	1.3e-15	0.803922	LOC_Os03g29680.1|13103.m03404|cDNA
osa-MIR808	104	125	1	152	7.4e-15	0.802632	LOC_Os12g02520.1|13112.m00186|cDNA
osa-MIR808	104	125	1	125	5.2e-13	0.827068	LOC_Os03g14910.1|13103.m01742|cDNA
osa-MIR808	104	125	53	152	5.8e-12	0.89	LOC_Os09g34250.1|13109.m03438|cDNA
osa-MIR808	104	125	1	126	1.8e-11	0.809524	LOC_Os11g31450.1|13111.m03045|cDNA
osa-MIR808	104	125	45	152	1.3e-09	0.814815	LOC_Os01g68230.1|13101.m07425|cDNA
osa-MIR808	104	125	71	152	1.3e-09	0.914634	LOC_Os08g06500.1|13108.m00664|cDNA
osa-MIR808	104	125	60	152	5.1e-09	0.870968	LOC_Os09g12230.1|13109.m01105|cDNA
osa-MIR808	104	125	75	152	1.4e-08	0.923077	LOC_Os06g19990.1|13106.m02136|cDNA
osa-MIR808	104	125	71	152	3e-08	0.890244	LOC_Os12g14080.1|13112.m01498|cDNA
osa-MIR808	104	125	76	152	6.1e-08	0.896104	LOC_Os04g32610.1|13104.m03127|cDNA
osa-MIR808	104	125	60	152	1.5e-07	0.817204	LOC_Os02g39910.1|13102.m04433|cDNA
osa-MIR808	104	125	80	152	1.9e-07	0.917808	LOC_Os04g08415.1|13104.m00761|cDNA
osa-MIR808	104	125	60	152	5.2e-07	0.806452	LOC_Os01g15520.1|13101.m01719|cDNA
osa-MIR808	104	125	54	152	5.4e-07	0.808081	LOC_Os04g49160.1|13104.m05019|cDNA
osa-MIR808	104	125	70	152	6.4e-07	0.843373	LOC_Os03g56930.1|13103.m06226|cDNA
osa-MIR808	104	125	69	142	4.3e-06	0.851351	LOC_Os12g12950.1|13112.m01368|cDNA
osa-MIR808	104	125	88	152	2e-05	0.876923	LOC_Os11g12040.1|13111.m01274|cDNA
osa-MIR808	104	125	74	149	2e-05	0.828947	LOC_Os02g16690.1|13102.m01870|cDNA
osa-MIR808	104	125	95	152	0.00016	0.896552	LOC_Os03g09880.1|13103.m01097|cDNA
osa-MIR808	104	125	95	152	0.00093	0.87931	LOC_Os10g04580.1|13110.m00370|cDNA
osa-MIR808	104	125	99	152	0.019	0.833333	LOC_Os01g19529.1|13101.m02123|cDNA
osa-MIR809a	110	131	3	158	1.1e-20	0.916667	LOC_Os05g43650.1|13105.m04601|cDNA
osa-MIR809a	110	131	3	159	8.2e-20	0.898089	LOC_Os02g44990.1|13102.m05041|cDNA
osa-MIR809a	110	131	3	158	1.4e-19	0.897436	LOC_Os04g58070.1|13104.m06091|cDNA
osa-MIR809a	110	131	2	158	2.2e-19	0.88535	LOC_Os06g47850.1|13106.m05081|cDNA
osa-MIR809a	110	131	2	158	1.2e-18	0.872611	LOC_Os09g33930.1|13109.m03394|cDNA
osa-MIR809a	110	131	1	158	1.5e-18	0.873418	LOC_Os02g43560.1|13102.m04838|cDNA
osa-MIR809a	110	131	3	160	1.6e-18	0.873418	LOC_Os08g04300.1|13108.m00407|cDNA
osa-MIR809a	110	131	3	158	1.6e-18	0.871795	LOC_Os12g13174.1|13112.m01399|cDNA
osa-MIR809a	110	131	3	158	2.1e-18	0.871795	LOC_Os05g51140.1|13105.m05501|cDNA
osa-MIR809a	110	131	1	160	3.6e-18	0.85625	LOC_Os04g02640.1|13104.m00183|cDNA
osa-MIR809a	110	131	3	158	4.2e-18	0.865385	LOC_Os04g38450.1|13104.m03690|cDNA
osa-MIR809a	110	131	3	158	4.7e-18	0.865385	LOC_Os05g41190.1|13105.m04368|cDNA
osa-MIR809a	110	131	6	159	4.8e-18	0.876623	LOC_Os08g05620.1|13108.m00554|cDNA
osa-MIR809a	110	131	3	157	6.5e-18	0.870968	LOC_Os06g17390.1|13106.m01912|cDNA
osa-MIR809a	110	131	1	160	8.8e-18	0.85	LOC_Os03g50070.1|13103.m05443|cDNA
osa-MIR809a	110	131	1	158	9.3e-18	0.85443	LOC_Os10g39520.1|13110.m03623|cDNA
osa-MIR809a	110	131	3	158	1e-17	0.858974	LOC_Os10g26720.1|13110.m02282|cDNA
osa-MIR809a	110	131	3	158	2.1e-17	0.852564	LOC_Os05g25890.1|13105.m02658|cDNA
osa-MIR809a	110	131	3	160	3.8e-17	0.84472	LOC_Os03g52010.1|13103.m05666|cDNA
osa-MIR809a	110	131	3	158	7.5e-17	0.852564	LOC_Os08g36840.1|13108.m03870|cDNA
osa-MIR809a	110	131	3	158	7.9e-17	0.852564	LOC_Os06g07914.1|13106.m00826|cDNA
osa-MIR809a	110	131	2	158	8.5e-17	0.840764	LOC_Os04g02620.1|13104.m00181|cDNA
osa-MIR809a	110	131	1	158	1.2e-16	0.835443	LOC_Os03g44200.1|13103.m04753|cDNA
osa-MIR809a	110	131	1	158	1.3e-16	0.835443	LOC_Os04g11970.1|13104.m01093|cDNA
osa-MIR809a	110	131	2	158	1.5e-16	0.834395	LOC_Os12g37510.1|13112.m03855|cDNA
osa-MIR809a	110	131	3	153	2.6e-16	0.847682	LOC_Os08g08160.1|13108.m00845|cDNA
osa-MIR809a	110	131	2	158	5.4e-16	0.834395	LOC_Os05g03574.1|13105.m00347|cDNA
osa-MIR809a	110	131	2	161	5.9e-16	0.81875	LOC_Os01g29820.1|13101.m03091|cDNA
osa-MIR809a	110	131	3	158	6.9e-16	0.82716	LOC_Os12g18729.1|13112.m01992|cDNA
osa-MIR809a	110	131	1	158	7e-16	0.822785	LOC_Os03g39610.1|13103.m04295|cDNA
osa-MIR809a	110	131	28	160	8.4e-16	0.909774	LOC_Os02g29140.1|13102.m03173|cDNA
osa-MIR809a	110	131	4	158	1.6e-14	0.806452	LOC_Os01g66960.1|13101.m07257|cDNA
osa-MIR809a	110	131	2	158	4.4e-14	0.808917	LOC_Os05g48940.1|13105.m05227|cDNA
osa-MIR809a	110	131	17	158	6e-14	0.84507	LOC_Os02g03750.1|13102.m00368|cDNA
osa-MIR809a	110	131	6	160	9.2e-14	0.8	LOC_Os09g31506.1|13109.m03160|cDNA
osa-MIR809a	110	131	56	161	2.5e-10	0.867925	LOC_Os09g34250.1|13109.m03438|cDNA
osa-MIR809a	110	131	53	158	3.4e-09	0.839623	LOC_Os03g14910.1|13103.m01742|cDNA
osa-MIR809a	110	131	79	160	7.2e-09	0.939024	LOC_Os01g68230.1|13101.m07425|cDNA
osa-MIR809a	110	131	77	158	3.7e-08	0.914634	LOC_Os08g06500.1|13108.m00664|cDNA
osa-MIR809a	110	131	49	160	4.2e-08	0.803571	LOC_Os07g11790.1|13107.m01214|cDNA
osa-MIR809a	110	131	67	158	4.2e-08	0.870968	LOC_Os02g39910.1|13102.m04433|cDNA
osa-MIR809a	110	131	66	158	4.3e-08	0.849462	LOC_Os06g19990.1|13106.m02136|cDNA
osa-MIR809a	110	131	75	158	2.3e-07	0.880952	LOC_Os03g56930.1|13103.m06226|cDNA
osa-MIR809a	110	131	81	158	3.3e-07	0.910256	LOC_Os04g32610.1|13104.m03127|cDNA
osa-MIR809a	110	131	67	158	3.5e-07	0.836957	LOC_Os07g41060.1|13107.m04268|cDNA
osa-MIR809a	110	131	77	159	4e-07	0.879518	LOC_Os12g14080.1|13112.m01498|cDNA
osa-MIR809a	110	131	61	158	6.4e-07	0.806122	LOC_Os08g40440.1|13108.m04319|cDNA
osa-MIR809a	110	131	85	158	9.5e-07	0.918919	LOC_Os04g08415.1|13104.m00761|cDNA
osa-MIR809a	110	131	67	158	1.7e-06	0.817204	LOC_Os01g15520.1|13101.m01719|cDNA
osa-MIR809a	110	131	73	160	2.4e-06	0.818182	LOC_Os06g17410.1|13106.m01914|cDNA
osa-MIR809a	110	131	73	158	1e-05	0.816092	LOC_Os09g28180.1|13109.m02776|cDNA
osa-MIR809a	110	131	79	161	1.3e-05	0.857143	LOC_Os12g44250.1|13112.m04676|cDNA
osa-MIR809a	110	131	93	158	1.3e-05	0.909091	LOC_Os11g12040.1|13111.m01274|cDNA
osa-MIR809a	110	131	88	160	1.7e-05	0.863014	LOC_Os07g03110.1|13107.m00248|cDNA
osa-MIR809a	110	131	75	147	1.9e-05	0.863014	LOC_Os12g12950.1|13112.m01368|cDNA
osa-MIR809a	110	131	100	160	8e-05	0.918033	LOC_Os03g09880.1|13103.m01097|cDNA
osa-MIR809a	110	131	79	154	0.00012	0.828947	LOC_Os02g16690.1|13102.m01870|cDNA
osa-MIR809a	110	131	91	158	0.00025	0.882353	LOC_Os02g45650.1|13102.m05121|cDNA
osa-MIR809a	110	131	100	160	0.0023	0.868852	LOC_Os10g04580.1|13110.m00370|cDNA
osa-MIR809a	110	131	103	158	0.0045	0.875	LOC_Os06g01950.1|13106.m00106|cDNA
osa-MIR809a	110	131	104	159	0.025	0.857143	LOC_Os01g19529.1|13101.m02123|cDNA
osa-MIR809a	110	131	94	146	0.036	0.87037	LOC_Os06g05940.1|13106.m00590|cDNA
osa-MIR809b	97	118	1	147	4.2e-18	0.86	LOC_Os08g19114.1|13108.m01981|cDNA
osa-MIR809b	97	118	8	145	9.9e-17	0.857143	LOC_Os02g48390.1|13102.m05471|cDNA
osa-MIR809b	97	118	20	145	1.5e-15	0.880952	LOC_Os10g42060.1|13110.m03944|cDNA
osa-MIR809b	97	118	9	147	1.8e-15	0.846154	LOC_Os01g15520.1|13101.m01719|cDNA
osa-MIR809b	97	118	20	145	4.7e-15	0.851852	LOC_Os01g68230.1|13101.m07425|cDNA
osa-MIR809b	97	118	8	147	7.1e-15	0.825175	LOC_Os02g39910.1|13102.m04433|cDNA
osa-MIR809b	97	118	7	147	3e-14	0.8125	LOC_Os09g28180.1|13109.m02776|cDNA
osa-MIR809b	97	118	4	146	1e-13	0.808219	LOC_Os04g45665.1|13104.m11827|cDNA
osa-MIR809b	97	118	10	145	8.9e-13	0.811594	LOC_Os03g40600.1|13103.m04389|cDNA
osa-MIR809b	97	118	51	147	5.1e-09	0.835052	LOC_Os03g14910.1|13103.m01742|cDNA
osa-MIR809b	97	118	53	147	1.9e-08	0.852632	LOC_Os04g58070.1|13104.m06091|cDNA
osa-MIR809b	97	118	69	145	1e-07	0.896104	LOC_Os09g12230.1|13109.m01105|cDNA
osa-MIR809b	97	118	51	148	1.2e-07	0.808081	LOC_Os06g19990.1|13106.m02136|cDNA
osa-MIR809b	97	118	53	145	2e-07	0.849462	LOC_Os02g29140.1|13102.m03173|cDNA
osa-MIR809b	97	118	67	152	2.1e-07	0.848837	LOC_Os11g12040.1|13111.m01274|cDNA
osa-MIR809b	97	118	69	147	2.5e-07	0.886076	LOC_Os04g32610.1|13104.m03127|cDNA
osa-MIR809b	97	118	53	147	3.2e-07	0.821053	LOC_Os02g44990.1|13102.m05041|cDNA
osa-MIR809b	97	118	74	148	8.1e-07	0.88	LOC_Os04g08415.1|13104.m00761|cDNA
osa-MIR809b	97	118	63	152	1.4e-06	0.8	LOC_Os03g56930.1|13103.m06226|cDNA
osa-MIR809b	97	118	62	142	1.8e-06	0.851852	LOC_Os01g13300.1|13101.m01459|cDNA
osa-MIR809b	97	118	73	147	2e-06	0.88	LOC_Os04g49160.1|13104.m05019|cDNA
osa-MIR809b	97	118	60	145	2e-06	0.825581	LOC_Os08g06500.1|13108.m00664|cDNA
osa-MIR809b	97	118	57	147	2.1e-06	0.802198	LOC_Os10g26720.1|13110.m02282|cDNA
osa-MIR809b	97	118	73	147	6.7e-06	0.833333	LOC_Os06g01950.1|13106.m00106|cDNA
osa-MIR809b	97	118	64	145	7.3e-06	0.841463	LOC_Os07g03110.1|13107.m00248|cDNA
osa-MIR809b	97	118	88	152	1.7e-05	0.876923	LOC_Os03g09880.1|13103.m01097|cDNA
osa-MIR809b	97	118	87	149	4.4e-05	0.888889	LOC_Os02g45650.1|13102.m05121|cDNA
osa-MIR809b	97	118	91	145	0.00018	0.909091	LOC_Os10g04580.1|13110.m00370|cDNA
osa-MIR809b	97	118	74	145	0.0011	0.805556	LOC_Os12g02520.1|13112.m00186|cDNA
osa-MIR809b	97	118	91	151	0.0018	0.854839	LOC_Os01g19529.1|13101.m02123|cDNA
osa-MIR809c	106	127	2	155	1.4e-18	0.896774	LOC_Os12g13174.1|13112.m01399|cDNA
osa-MIR809c	106	127	2	154	5.8e-18	0.88961	LOC_Os06g47850.1|13106.m05081|cDNA
osa-MIR809c	106	127	1	154	7.9e-18	0.883871	LOC_Os10g39520.1|13110.m03623|cDNA
osa-MIR809c	106	127	1	154	3.9e-17	0.877419	LOC_Os03g44200.1|13103.m04753|cDNA
osa-MIR809c	106	127	1	154	4.1e-17	0.877419	LOC_Os05g43650.1|13105.m04601|cDNA
osa-MIR809c	106	127	1	154	9.3e-17	0.870968	LOC_Os04g58070.1|13104.m06091|cDNA
osa-MIR809c	106	127	2	155	9.5e-17	0.870968	LOC_Os03g50070.1|13103.m05443|cDNA
osa-MIR809c	106	127	2	153	1e-16	0.869281	LOC_Os04g02640.1|13104.m00183|cDNA
osa-MIR809c	106	127	2	154	1.2e-16	0.877419	LOC_Os08g05620.1|13108.m00554|cDNA
osa-MIR809c	106	127	2	154	4.2e-16	0.87013	LOC_Os08g36840.1|13108.m03870|cDNA
osa-MIR809c	106	127	2	155	4.5e-16	0.851613	LOC_Os08g04300.1|13108.m00407|cDNA
osa-MIR809c	106	127	2	154	7.5e-16	0.857143	LOC_Os09g33930.1|13109.m03394|cDNA
osa-MIR809c	106	127	2	155	1.1e-15	0.845161	LOC_Os03g39610.1|13103.m04295|cDNA
osa-MIR809c	106	127	2	155	1.1e-15	0.845161	LOC_Os04g11970.1|13104.m01093|cDNA
osa-MIR809c	106	127	1	154	1.1e-15	0.845161	LOC_Os05g41190.1|13105.m04368|cDNA
osa-MIR809c	106	127	2	154	1.9e-15	0.857143	LOC_Os05g03574.1|13105.m00347|cDNA
osa-MIR809c	106	127	1	154	2.2e-15	0.845161	LOC_Os02g43560.1|13102.m04838|cDNA
osa-MIR809c	106	127	2	155	2.6e-15	0.845161	LOC_Os05g51140.1|13105.m05501|cDNA
osa-MIR809c	106	127	2	154	3.6e-15	0.837662	LOC_Os02g44990.1|13102.m05041|cDNA
osa-MIR809c	106	127	2	155	5.5e-15	0.83871	LOC_Os10g26720.1|13110.m02282|cDNA
osa-MIR809c	106	127	2	154	8.1e-15	0.837662	LOC_Os01g29820.1|13101.m03091|cDNA
osa-MIR809c	106	127	2	150	2.3e-14	0.833333	LOC_Os08g08160.1|13108.m00845|cDNA
osa-MIR809c	106	127	1	153	2.4e-14	0.837662	LOC_Os06g17390.1|13106.m01912|cDNA
osa-MIR809c	106	127	2	154	3.1e-14	0.833333	LOC_Os04g02620.1|13104.m00181|cDNA
osa-MIR809c	106	127	2	154	1.3e-13	0.818182	LOC_Os03g52010.1|13103.m05666|cDNA
osa-MIR809c	106	127	9	154	2e-13	0.829932	LOC_Os04g38450.1|13104.m03690|cDNA
osa-MIR809c	106	127	2	154	2.7e-13	0.807692	LOC_Os12g37510.1|13112.m03855|cDNA
osa-MIR809c	106	127	3	154	3.5e-13	0.803922	LOC_Os01g66960.1|13101.m07257|cDNA
osa-MIR809c	106	127	1	154	4.3e-13	0.806452	LOC_Os06g07914.1|13106.m00826|cDNA
osa-MIR809c	106	127	1	154	6.3e-13	0.8	LOC_Os05g25890.1|13105.m02658|cDNA
osa-MIR809c	106	127	1	155	7.8e-13	0.807692	LOC_Os07g11790.1|13107.m01214|cDNA
osa-MIR809c	106	127	2	155	9.9e-13	0.8	LOC_Os08g40440.1|13108.m04319|cDNA
osa-MIR809c	106	127	27	154	3.6e-11	0.844961	LOC_Os02g29140.1|13102.m03173|cDNA
osa-MIR809c	106	127	16	155	5.5e-11	0.8	LOC_Os02g03750.1|13102.m00368|cDNA
osa-MIR809c	106	127	56	154	1e-07	0.84	LOC_Os09g34250.1|13109.m03438|cDNA
osa-MIR809c	106	127	72	154	2.5e-06	0.880952	LOC_Os03g56930.1|13103.m06226|cDNA
osa-MIR809c	106	127	73	155	4.8e-06	0.857143	LOC_Os08g06500.1|13108.m00664|cDNA
osa-MIR809c	106	127	78	155	5.3e-06	0.898734	LOC_Os04g32610.1|13104.m03127|cDNA
osa-MIR809c	106	127	73	154	9.9e-06	0.855422	LOC_Os12g14080.1|13112.m01498|cDNA
osa-MIR809c	106	127	75	154	1.1e-05	0.876543	LOC_Os06g19990.1|13106.m02136|cDNA
osa-MIR809c	106	127	84	154	2.1e-05	0.916667	LOC_Os07g03110.1|13107.m00248|cDNA
osa-MIR809c	106	127	83	154	0.00018	0.863014	LOC_Os04g08415.1|13104.m00761|cDNA
osa-MIR809c	106	127	71	143	0.00055	0.851351	LOC_Os12g12950.1|13112.m01368|cDNA
osa-MIR809c	106	127	97	155	0.0024	0.9	LOC_Os03g09880.1|13103.m01097|cDNA
osa-MIR809c	106	127	97	154	0.017	0.881356	LOC_Os10g04580.1|13110.m00370|cDNA
osa-MIR809d	114	135	6	162	5.2e-26	0.942675	LOC_Os12g13174.1|13112.m01399|cDNA
osa-MIR809d	114	135	4	162	1.5e-25	0.930818	LOC_Os06g47850.1|13106.m05081|cDNA
osa-MIR809d	114	135	6	161	7e-25	0.929487	LOC_Os04g02640.1|13104.m00183|cDNA
osa-MIR809d	114	135	9	162	7.6e-25	0.928571	LOC_Os10g39520.1|13110.m03623|cDNA
osa-MIR809d	114	135	7	167	1.1e-24	0.913043	LOC_Os08g36840.1|13108.m03870|cDNA
osa-MIR809d	114	135	9	164	4.8e-24	0.916667	LOC_Os04g11970.1|13104.m01093|cDNA
osa-MIR809d	114	135	9	166	1.1e-23	0.898734	LOC_Os10g26720.1|13110.m02282|cDNA
osa-MIR809d	114	135	9	162	3.3e-23	0.909091	LOC_Os03g44200.1|13103.m04753|cDNA
osa-MIR809d	114	135	9	165	4.9e-23	0.898089	LOC_Os04g58070.1|13104.m06091|cDNA
osa-MIR809d	114	135	6	162	5e-23	0.898089	LOC_Os03g50070.1|13103.m05443|cDNA
osa-MIR809d	114	135	1	164	5.5e-23	0.871951	LOC_Os03g39610.1|13103.m04295|cDNA
osa-MIR809d	114	135	6	158	5.9e-23	0.901961	LOC_Os08g08160.1|13108.m00845|cDNA
osa-MIR809d	114	135	9	162	9.2e-23	0.896104	LOC_Os05g43650.1|13105.m04601|cDNA
osa-MIR809d	114	135	9	165	1.1e-22	0.88535	LOC_Os02g43560.1|13102.m04838|cDNA
osa-MIR809d	114	135	5	162	1.8e-22	0.886076	LOC_Os08g04300.1|13108.m00407|cDNA
osa-MIR809d	114	135	9	164	2.4e-22	0.891026	LOC_Os05g51140.1|13105.m05501|cDNA
osa-MIR809d	114	135	1	166	2.6e-22	0.868263	LOC_Os08g05620.1|13108.m00554|cDNA
osa-MIR809d	114	135	2	162	4.5e-22	0.877301	LOC_Os04g02620.1|13104.m00181|cDNA
osa-MIR809d	114	135	7	162	5.7e-22	0.884615	LOC_Os09g33930.1|13109.m03394|cDNA
osa-MIR809d	114	135	9	167	7e-22	0.867925	LOC_Os02g44990.1|13102.m05041|cDNA
osa-MIR809d	114	135	2	163	1.2e-21	0.858025	LOC_Os05g41190.1|13105.m04368|cDNA
osa-MIR809d	114	135	9	165	2.9e-21	0.872611	LOC_Os03g52010.1|13103.m05666|cDNA
osa-MIR809d	114	135	7	165	4.8e-21	0.861635	LOC_Os01g29820.1|13101.m03091|cDNA
osa-MIR809d	114	135	8	165	1e-20	0.867089	LOC_Os05g03574.1|13105.m00347|cDNA
osa-MIR809d	114	135	10	162	1.3e-20	0.882353	LOC_Os07g11790.1|13107.m01214|cDNA
osa-MIR809d	114	135	6	162	1.8e-20	0.861635	LOC_Os12g37510.1|13112.m03855|cDNA
osa-MIR809d	114	135	7	161	2e-20	0.870968	LOC_Os06g17390.1|13106.m01912|cDNA
osa-MIR809d	114	135	2	167	2.1e-20	0.843373	LOC_Os06g07914.1|13106.m00826|cDNA
osa-MIR809d	114	135	16	167	3e-20	0.861842	LOC_Os04g38450.1|13104.m03690|cDNA
osa-MIR809d	114	135	9	162	5.6e-20	0.876623	LOC_Os08g40440.1|13108.m04319|cDNA
osa-MIR809d	114	135	9	165	8.2e-20	0.840764	LOC_Os05g25890.1|13105.m02658|cDNA
osa-MIR809d	114	135	1	166	1.5e-19	0.827586	LOC_Os12g18729.1|13112.m01992|cDNA
osa-MIR809d	114	135	10	167	1.5e-19	0.835443	LOC_Os01g66960.1|13101.m07257|cDNA
osa-MIR809d	114	135	6	162	8.9e-19	0.834395	LOC_Os05g48940.1|13105.m05227|cDNA
osa-MIR809d	114	135	20	166	3.2e-18	0.85034	LOC_Os12g40920.1|13112.m04265|cDNA
osa-MIR809d	114	135	12	163	5.3e-18	0.842105	LOC_Os09g31506.1|13109.m03160|cDNA
osa-MIR809d	114	135	3	163	8.3e-18	0.801242	LOC_Os02g05810.1|13102.m00639|cDNA
osa-MIR809d	114	135	9	164	8.6e-18	0.814103	LOC_Os04g39600.1|13104.m03842|cDNA
osa-MIR809d	114	135	6	165	1.6e-17	0.8	LOC_Os06g35590.1|13106.m03675|cDNA
osa-MIR809d	114	135	8	164	7e-17	0.810127	LOC_Os03g29680.1|13103.m03404|cDNA
osa-MIR809d	114	135	34	162	7.3e-17	0.883721	LOC_Os02g29140.1|13102.m03173|cDNA
osa-MIR809d	114	135	9	167	1.3e-16	0.805031	LOC_Os08g44850.1|13108.m04881|cDNA
osa-MIR809d	114	135	9	162	1.7e-16	0.831169	LOC_Os06g12455.1|13106.m10456|cDNA
osa-MIR809d	114	135	23	162	4.3e-16	0.835714	LOC_Os02g03750.1|13102.m00368|cDNA
osa-MIR809d	114	135	62	165	1.2e-11	0.865385	LOC_Os09g34250.1|13109.m03438|cDNA
osa-MIR809d	114	135	87	166	3.4e-10	0.9375	LOC_Os04g32610.1|13104.m03127|cDNA
osa-MIR809d	114	135	69	162	5.2e-10	0.87234	LOC_Os09g12230.1|13109.m01105|cDNA
osa-MIR809d	114	135	79	166	1.3e-09	0.875	LOC_Os03g56930.1|13103.m06226|cDNA
osa-MIR809d	114	135	54	162	3e-09	0.816514	LOC_Os01g68230.1|13101.m07425|cDNA
osa-MIR809d	114	135	90	163	2.1e-08	0.932432	LOC_Os04g08415.1|13104.m00761|cDNA
osa-MIR809d	114	135	84	167	3.5e-08	0.872093	LOC_Os01g15520.1|13101.m01719|cDNA
osa-MIR809d	114	135	86	162	5.1e-08	0.896104	LOC_Os08g06500.1|13108.m00664|cDNA
osa-MIR809d	114	135	85	162	7.6e-08	0.871795	LOC_Os11g12040.1|13111.m01274|cDNA
osa-MIR809d	114	135	86	164	1.8e-07	0.873418	LOC_Os12g14080.1|13112.m01498|cDNA
osa-MIR809d	114	135	78	152	2e-07	0.88	LOC_Os12g12950.1|13112.m01368|cDNA
osa-MIR809d	114	135	80	166	1.3e-06	0.815217	LOC_Os09g28180.1|13109.m02776|cDNA
osa-MIR809d	114	135	86	164	6.9e-06	0.822785	LOC_Os05g50570.1|13105.m05426|cDNA
osa-MIR809d	114	135	93	163	2.4e-05	0.84507	LOC_Os10g33700.1|13110.m02973|cDNA
osa-MIR809d	114	135	90	157	4.5e-05	0.852941	LOC_Os02g16690.1|13102.m01870|cDNA
osa-MIR809d	114	135	104	162	5e-05	0.915254	LOC_Os10g04580.1|13110.m00370|cDNA
osa-MIR809d	114	135	104	162	5.7e-05	0.915254	LOC_Os03g09880.1|13103.m01097|cDNA
osa-MIR809d	114	135	108	162	0.0011	0.890909	LOC_Os01g19529.1|13101.m02123|cDNA
osa-MIR809d	114	135	98	150	0.0065	0.87037	LOC_Os06g05940.1|13106.m00590|cDNA
osa-MIR809d	114	135	112	167	0.013	0.839286	LOC_Os05g49300.1|13105.m05275|cDNA
osa-MIR809e	113	134	1	161	7.5e-19	0.850932	LOC_Os05g51140.1|13105.m05501|cDNA
osa-MIR809e	113	134	1	161	1.7e-18	0.84472	LOC_Os04g58070.1|13104.m06091|cDNA
osa-MIR809e	113	134	1	161	1.7e-18	0.84472	LOC_Os06g47850.1|13106.m05081|cDNA
osa-MIR809e	113	134	1	161	2.6e-18	0.833333	LOC_Os09g12230.1|13109.m01105|cDNA
osa-MIR809e	113	134	1	161	3.6e-18	0.84472	LOC_Os12g13174.1|13112.m01399|cDNA
osa-MIR809e	113	134	1	161	3.7e-18	0.84472	LOC_Os02g43560.1|13102.m04838|cDNA
osa-MIR809e	113	134	1	160	6.7e-18	0.8375	LOC_Os04g02640.1|13104.m00183|cDNA
osa-MIR809e	113	134	1	161	7.3e-18	0.850932	LOC_Os10g39520.1|13110.m03623|cDNA
osa-MIR809e	113	134	1	161	8.1e-18	0.845679	LOC_Os08g05620.1|13108.m00554|cDNA
osa-MIR809e	113	134	1	161	1e-17	0.838509	LOC_Os03g39610.1|13103.m04295|cDNA
osa-MIR809e	113	134	1	161	3.3e-17	0.838509	LOC_Os04g02620.1|13104.m00181|cDNA
osa-MIR809e	113	134	1	161	5.7e-17	0.810651	LOC_Os03g14910.1|13103.m01742|cDNA
osa-MIR809e	113	134	1	161	5.9e-17	0.826087	LOC_Os05g43650.1|13105.m04601|cDNA
osa-MIR809e	113	134	1	157	7.2e-17	0.834395	LOC_Os08g08160.1|13108.m00845|cDNA
osa-MIR809e	113	134	1	161	7.7e-17	0.832298	LOC_Os08g04300.1|13108.m00407|cDNA
osa-MIR809e	113	134	1	161	7.8e-17	0.832298	LOC_Os08g36840.1|13108.m03870|cDNA
osa-MIR809e	113	134	1	161	8.1e-17	0.832298	LOC_Os09g33930.1|13109.m03394|cDNA
osa-MIR809e	113	134	1	161	1e-16	0.838509	LOC_Os03g44200.1|13103.m04753|cDNA
osa-MIR809e	113	134	1	161	1.4e-16	0.813665	LOC_Os12g37510.1|13112.m03855|cDNA
osa-MIR809e	113	134	1	161	1.5e-16	0.813665	LOC_Os10g26720.1|13110.m02282|cDNA
osa-MIR809e	113	134	1	161	2.7e-16	0.832298	LOC_Os06g07914.1|13106.m00826|cDNA
osa-MIR809e	113	134	1	161	3.6e-16	0.807453	LOC_Os04g11970.1|13104.m01093|cDNA
osa-MIR809e	113	134	1	161	4.5e-16	0.813665	LOC_Os02g44990.1|13102.m05041|cDNA
osa-MIR809e	113	134	1	161	9.2e-16	0.801242	LOC_Os05g41190.1|13105.m04368|cDNA
osa-MIR809e	113	134	1	161	1.6e-15	0.808642	LOC_Os12g18729.1|13112.m01992|cDNA
osa-MIR809e	113	134	26	161	7.8e-12	0.801471	LOC_Os02g29140.1|13102.m03173|cDNA
osa-MIR809e	113	134	55	161	2.6e-08	0.813084	LOC_Os09g34250.1|13109.m03438|cDNA
osa-MIR809e	113	134	88	161	1.3e-07	0.932432	LOC_Os04g08415.1|13104.m00761|cDNA
osa-MIR809e	113	134	61	161	1.5e-07	0.80198	LOC_Os01g68230.1|13101.m07425|cDNA
osa-MIR809e	113	134	86	161	2.9e-07	0.907895	LOC_Os04g32610.1|13104.m03127|cDNA
osa-MIR809e	113	134	80	161	5.3e-07	0.865854	LOC_Os12g14080.1|13112.m01498|cDNA
osa-MIR809e	113	134	80	161	9.8e-07	0.841463	LOC_Os08g06500.1|13108.m00664|cDNA
osa-MIR809e	113	134	86	161	1.7e-06	0.868421	LOC_Os06g19990.1|13106.m02136|cDNA
osa-MIR809e	113	134	76	161	2.2e-06	0.813953	LOC_Os08g44850.1|13108.m04881|cDNA
osa-MIR809e	113	134	87	161	5e-06	0.853333	LOC_Os02g39910.1|13102.m04433|cDNA
osa-MIR809e	113	134	76	161	1.4e-05	0.802326	LOC_Os07g41060.1|13107.m04268|cDNA
osa-MIR809e	113	134	91	161	1.8e-05	0.859155	LOC_Os07g03110.1|13107.m00248|cDNA
osa-MIR809e	113	134	99	161	0.00019	0.876923	LOC_Os02g45650.1|13102.m05121|cDNA
osa-MIR809e	113	134	80	151	0.00042	0.819444	LOC_Os12g12950.1|13112.m01368|cDNA
osa-MIR809e	113	134	82	156	0.00048	0.8	LOC_Os02g16690.1|13102.m01870|cDNA
osa-MIR809e	113	134	103	161	0.0012	0.881356	LOC_Os10g04580.1|13110.m00370|cDNA
osa-MIR809e	113	134	103	161	0.0013	0.881356	LOC_Os03g09880.1|13103.m01097|cDNA
osa-MIR809e	113	134	107	161	0.021	0.836364	LOC_Os01g19529.1|13101.m02123|cDNA
osa-MIR809f	106	127	1	154	9.8e-22	0.909091	LOC_Os12g13174.1|13112.m01399|cDNA
osa-MIR809f	106	127	1	154	1.2e-21	0.909091	LOC_Os06g47850.1|13106.m05081|cDNA
osa-MIR809f	106	127	1	154	6.5e-21	0.896104	LOC_Os10g39520.1|13110.m03623|cDNA
osa-MIR809f	106	127	1	154	1.6e-20	0.88961	LOC_Os03g50070.1|13103.m05443|cDNA
osa-MIR809f	106	127	1	154	2.1e-20	0.896104	LOC_Os08g36840.1|13108.m03870|cDNA
osa-MIR809f	106	127	1	153	2.6e-20	0.895425	LOC_Os04g02640.1|13104.m00183|cDNA
osa-MIR809f	106	127	1	154	3.9e-20	0.88961	LOC_Os10g26720.1|13110.m02282|cDNA
osa-MIR809f	106	127	1	150	4.7e-20	0.893333	LOC_Os08g08160.1|13108.m00845|cDNA
osa-MIR809f	106	127	1	154	1.9e-19	0.883871	LOC_Os08g05620.1|13108.m00554|cDNA
osa-MIR809f	106	127	1	154	2.3e-19	0.876623	LOC_Os05g43650.1|13105.m04601|cDNA
osa-MIR809f	106	127	1	154	5.2e-19	0.87013	LOC_Os02g44990.1|13102.m05041|cDNA
osa-MIR809f	106	127	1	154	5.4e-19	0.87013	LOC_Os08g04300.1|13108.m00407|cDNA
osa-MIR809f	106	127	1	154	5.4e-19	0.87013	LOC_Os03g44200.1|13103.m04753|cDNA
osa-MIR809f	106	127	1	154	5.7e-19	0.87013	LOC_Os04g58070.1|13104.m06091|cDNA
osa-MIR809f	106	127	1	154	5.7e-19	0.87013	LOC_Os03g39610.1|13103.m04295|cDNA
osa-MIR809f	106	127	1	154	5.7e-19	0.87013	LOC_Os04g11970.1|13104.m01093|cDNA
osa-MIR809f	106	127	1	154	9.2e-19	0.871795	LOC_Os04g02620.1|13104.m00181|cDNA
osa-MIR809f	106	127	1	154	1.2e-18	0.857143	LOC_Os02g43560.1|13102.m04838|cDNA
osa-MIR809f	106	127	1	154	3.7e-18	0.857143	LOC_Os05g51140.1|13105.m05501|cDNA
osa-MIR809f	106	127	1	154	9.9e-18	0.846154	LOC_Os12g37510.1|13112.m03855|cDNA
osa-MIR809f	106	127	1	154	2e-17	0.837662	LOC_Os09g33930.1|13109.m03394|cDNA
osa-MIR809f	106	127	1	154	2.1e-17	0.837662	LOC_Os05g41190.1|13105.m04368|cDNA
osa-MIR809f	106	127	2	154	2.4e-17	0.862745	LOC_Os07g11790.1|13107.m01214|cDNA
osa-MIR809f	106	127	1	154	5.5e-17	0.837662	LOC_Os05g03574.1|13105.m00347|cDNA
osa-MIR809f	106	127	8	154	1e-16	0.85034	LOC_Os04g38450.1|13104.m03690|cDNA
osa-MIR809f	106	127	1	154	1.5e-16	0.837662	LOC_Os03g52010.1|13103.m05666|cDNA
osa-MIR809f	106	127	1	154	2.4e-16	0.818182	LOC_Os05g25890.1|13105.m02658|cDNA
osa-MIR809f	106	127	1	154	2.7e-16	0.818182	LOC_Os01g29820.1|13101.m03091|cDNA
osa-MIR809f	106	127	1	154	3.9e-16	0.831169	LOC_Os06g07914.1|13106.m00826|cDNA
osa-MIR809f	106	127	1	153	5.7e-16	0.830065	LOC_Os06g17390.1|13106.m01912|cDNA
osa-MIR809f	106	127	1	154	9.6e-16	0.818182	LOC_Os08g40440.1|13108.m04319|cDNA
osa-MIR809f	106	127	1	154	1.6e-15	0.805195	LOC_Os06g35590.1|13106.m03675|cDNA
osa-MIR809f	106	127	1	154	1.8e-15	0.808642	LOC_Os12g18729.1|13112.m01992|cDNA
osa-MIR809f	106	127	4	154	4.2e-15	0.821192	LOC_Os09g31506.1|13109.m03160|cDNA
osa-MIR809f	106	127	26	154	5e-15	0.883721	LOC_Os02g29140.1|13102.m03173|cDNA
osa-MIR809f	106	127	2	154	6.6e-15	0.803922	LOC_Os01g66960.1|13101.m07257|cDNA
osa-MIR809f	106	127	12	154	2.8e-14	0.818182	LOC_Os12g40920.1|13112.m04265|cDNA
osa-MIR809f	106	127	15	154	9.2e-13	0.8	LOC_Os02g03750.1|13102.m00368|cDNA
osa-MIR809f	106	127	55	154	1e-09	0.85	LOC_Os09g34250.1|13109.m03438|cDNA
osa-MIR809f	106	127	77	154	1.3e-07	0.910256	LOC_Os04g32610.1|13104.m03127|cDNA
osa-MIR809f	106	127	73	154	4.5e-07	0.865854	LOC_Os08g06500.1|13108.m00664|cDNA
osa-MIR809f	106	127	82	154	3.6e-06	0.876712	LOC_Os04g08415.1|13104.m00761|cDNA
osa-MIR809f	106	127	73	154	3.6e-06	0.841463	LOC_Os12g14080.1|13112.m01498|cDNA
osa-MIR809f	106	127	83	154	5.1e-06	0.875	LOC_Os07g03110.1|13107.m00248|cDNA
osa-MIR809f	106	127	70	144	7.5e-06	0.853333	LOC_Os12g12950.1|13112.m01368|cDNA
osa-MIR809f	106	127	76	154	8.4e-05	0.810127	LOC_Os01g15520.1|13101.m01719|cDNA
osa-MIR809f	106	127	100	154	0.0016	0.909091	LOC_Os10g04580.1|13110.m00370|cDNA
osa-MIR809f	106	127	82	149	0.0029	0.808824	LOC_Os02g16690.1|13102.m01870|cDNA
osa-MIR809f	106	127	96	154	0.0035	0.864407	LOC_Os03g09880.1|13103.m01097|cDNA
osa-MIR809f	106	127	100	154	0.023	0.836364	LOC_Os01g19529.1|13101.m02123|cDNA
osa-MIR809g	105	126	1	152	1.4e-21	0.927632	LOC_Os08g04300.1|13108.m00407|cDNA
osa-MIR809g	105	126	1	152	8.5e-21	0.914474	LOC_Os05g43650.1|13105.m04601|cDNA
osa-MIR809g	105	126	1	152	2e-20	0.907895	LOC_Os04g58070.1|13104.m06091|cDNA
osa-MIR809g	105	126	1	152	3.9e-20	0.915033	LOC_Os08g05620.1|13108.m00554|cDNA
osa-MIR809g	105	126	1	152	4.8e-20	0.907895	LOC_Os09g33930.1|13109.m03394|cDNA
osa-MIR809g	105	126	1	152	1e-19	0.901316	LOC_Os02g43560.1|13102.m04838|cDNA
osa-MIR809g	105	126	1	152	1e-19	0.901316	LOC_Os02g44990.1|13102.m05041|cDNA
osa-MIR809g	105	126	1	152	1.2e-19	0.901316	LOC_Os06g47850.1|13106.m05081|cDNA
osa-MIR809g	105	126	1	152	1.2e-19	0.901316	LOC_Os05g51140.1|13105.m05501|cDNA
osa-MIR809g	105	126	1	152	2.3e-19	0.894737	LOC_Os12g13174.1|13112.m01399|cDNA
osa-MIR809g	105	126	1	152	2.7e-19	0.894737	LOC_Os10g26720.1|13110.m02282|cDNA
osa-MIR809g	105	126	1	152	3.6e-19	0.901316	LOC_Os06g07914.1|13106.m00826|cDNA
osa-MIR809g	105	126	1	152	1.3e-18	0.875	LOC_Os05g25890.1|13105.m02658|cDNA
osa-MIR809g	105	126	1	152	1.4e-18	0.875	LOC_Os04g38450.1|13104.m03690|cDNA
osa-MIR809g	105	126	1	152	1.4e-18	0.875	LOC_Os10g39520.1|13110.m03623|cDNA
osa-MIR809g	105	126	1	152	3.5e-18	0.868421	LOC_Os04g02640.1|13104.m00183|cDNA
osa-MIR809g	105	126	1	151	5.7e-18	0.874172	LOC_Os03g39610.1|13103.m04295|cDNA
osa-MIR809g	105	126	1	152	1e-17	0.868421	LOC_Os06g17390.1|13106.m01912|cDNA
osa-MIR809g	105	126	1	152	2.5e-17	0.861842	LOC_Os08g36840.1|13108.m03870|cDNA
osa-MIR809g	105	126	1	152	4.4e-17	0.848684	LOC_Os03g44200.1|13103.m04753|cDNA
osa-MIR809g	105	126	1	152	4.9e-17	0.848684	LOC_Os05g41190.1|13105.m04368|cDNA
osa-MIR809g	105	126	1	148	5.5e-17	0.864865	LOC_Os08g08160.1|13108.m00845|cDNA
osa-MIR809g	105	126	1	148	7.2e-17	0.864865	LOC_Os03g52010.1|13103.m05666|cDNA
osa-MIR809g	105	126	2	152	7.6e-17	0.847682	LOC_Os03g50070.1|13103.m05443|cDNA
osa-MIR809g	105	126	1	152	1.1e-16	0.848684	LOC_Os04g11970.1|13104.m01093|cDNA
osa-MIR809g	105	126	1	152	1.9e-16	0.855263	LOC_Os07g11790.1|13107.m01214|cDNA
osa-MIR809g	105	126	25	152	1.9e-16	0.929688	LOC_Os02g29140.1|13102.m03173|cDNA
osa-MIR809g	105	126	1	152	2e-16	0.855263	LOC_Os08g40440.1|13108.m04319|cDNA
osa-MIR809g	105	126	1	151	1.2e-15	0.836601	LOC_Os12g37510.1|13112.m03855|cDNA
osa-MIR809g	105	126	4	152	1.3e-15	0.84106	LOC_Os04g02620.1|13104.m00181|cDNA
osa-MIR809g	105	126	1	152	1.4e-15	0.828947	LOC_Os01g66960.1|13101.m07257|cDNA
osa-MIR809g	105	126	1	152	3.2e-15	0.822368	LOC_Os01g29820.1|13101.m03091|cDNA
osa-MIR809g	105	126	1	152	3.9e-15	0.828947	LOC_Os05g03574.1|13105.m00347|cDNA
osa-MIR809g	105	126	1	152	8.6e-15	0.809211	LOC_Os04g39600.1|13104.m03842|cDNA
osa-MIR809g	105	126	1	152	8.7e-15	0.80625	LOC_Os12g18729.1|13112.m01992|cDNA
osa-MIR809g	105	126	1	152	2.5e-14	0.809211	LOC_Os12g35480.1|13112.m03632|cDNA
osa-MIR809g	105	126	14	152	3e-14	0.848921	LOC_Os02g03750.1|13102.m00368|cDNA
osa-MIR809g	105	126	3	152	1.6e-13	0.8	LOC_Os09g31506.1|13109.m03160|cDNA
osa-MIR809g	105	126	11	152	1.8e-13	0.816901	LOC_Os12g40920.1|13112.m04265|cDNA
osa-MIR809g	105	126	1	152	2.7e-13	0.809211	LOC_Os06g12455.1|13106.m10456|cDNA
osa-MIR809g	105	126	53	152	1.7e-11	0.91	LOC_Os09g34250.1|13109.m03438|cDNA
osa-MIR809g	105	126	34	152	1.5e-09	0.818182	LOC_Os01g68230.1|13101.m07425|cDNA
osa-MIR809g	105	126	41	152	2.8e-09	0.825	LOC_Os09g12230.1|13109.m01105|cDNA
osa-MIR809g	105	126	75	152	2.2e-08	0.948718	LOC_Os06g19990.1|13106.m02136|cDNA
osa-MIR809g	105	126	71	152	3.3e-08	0.914634	LOC_Os08g06500.1|13108.m00664|cDNA
osa-MIR809g	105	126	80	152	2.5e-07	0.945205	LOC_Os04g08415.1|13104.m00761|cDNA
osa-MIR809g	105	126	76	152	4.9e-07	0.896104	LOC_Os04g32610.1|13104.m03127|cDNA
osa-MIR809g	105	126	71	152	5.9e-07	0.865854	LOC_Os12g14080.1|13112.m01498|cDNA
osa-MIR809g	105	126	70	152	7.7e-07	0.855422	LOC_Os03g56930.1|13103.m06226|cDNA
osa-MIR809g	105	126	64	152	1.2e-06	0.847826	LOC_Os08g19114.1|13108.m01981|cDNA
osa-MIR809g	105	126	68	152	3.9e-06	0.835294	LOC_Os06g17410.1|13106.m01914|cDNA
osa-MIR809g	105	126	65	152	5.1e-06	0.818182	LOC_Os07g41060.1|13107.m04268|cDNA
osa-MIR809g	105	126	75	152	8.3e-06	0.846154	LOC_Os01g15520.1|13101.m01719|cDNA
osa-MIR809g	105	126	68	152	1.5e-05	0.813953	LOC_Os09g28180.1|13109.m02776|cDNA
osa-MIR809g	105	126	88	152	1.9e-05	0.907692	LOC_Os11g12040.1|13111.m01274|cDNA
osa-MIR809g	105	126	74	149	1.9e-05	0.855263	LOC_Os02g16690.1|13102.m01870|cDNA
osa-MIR809g	105	126	70	143	5.9e-05	0.851351	LOC_Os12g12950.1|13112.m01368|cDNA
osa-MIR809g	105	126	74	147	0.00031	0.810811	LOC_Os05g50570.1|13105.m05426|cDNA
osa-MIR809g	105	126	95	152	0.00072	0.896552	LOC_Os03g09880.1|13103.m01097|cDNA
osa-MIR809g	105	126	99	152	0.0019	0.925926	LOC_Os10g04580.1|13110.m00370|cDNA
osa-MIR809g	105	126	101	150	0.012	0.9	LOC_Os01g13300.1|13101.m01459|cDNA
osa-MIR809g	105	126	99	152	0.025	0.851852	LOC_Os01g19529.1|13101.m02123|cDNA
osa-MIR809h	96	117	1	134	6.8e-20	0.947761	LOC_Os12g13174.1|13112.m01399|cDNA
osa-MIR809h	96	117	1	134	1.8e-19	0.940299	LOC_Os10g39520.1|13110.m03623|cDNA
osa-MIR809h	96	117	1	134	1.1e-18	0.91791	LOC_Os06g47850.1|13106.m05081|cDNA
osa-MIR809h	96	117	2	134	1.7e-18	0.917293	LOC_Os04g02640.1|13104.m00183|cDNA
osa-MIR809h	96	117	2	134	2.3e-18	0.924812	LOC_Os08g36840.1|13108.m03870|cDNA
osa-MIR809h	96	117	1	134	2.6e-18	0.91791	LOC_Os08g08160.1|13108.m00845|cDNA
osa-MIR809h	96	117	1	134	1.5e-17	0.895522	LOC_Os02g43560.1|13102.m04838|cDNA
osa-MIR809h	96	117	1	134	1.6e-17	0.895522	LOC_Os10g26720.1|13110.m02282|cDNA
osa-MIR809h	96	117	1	134	1.6e-17	0.895522	LOC_Os05g51140.1|13105.m05501|cDNA
osa-MIR809h	96	117	1	134	3.7e-17	0.895522	LOC_Os03g44200.1|13103.m04753|cDNA
osa-MIR809h	96	117	1	134	3.8e-17	0.895522	LOC_Os08g05620.1|13108.m00554|cDNA
osa-MIR809h	96	117	2	133	4.2e-17	0.901515	LOC_Os05g43650.1|13105.m04601|cDNA
osa-MIR809h	96	117	2	134	6.3e-17	0.894737	LOC_Os04g11970.1|13104.m01093|cDNA
osa-MIR809h	96	117	1	134	9.3e-17	0.88806	LOC_Os04g58070.1|13104.m06091|cDNA
osa-MIR809h	96	117	1	134	9.3e-17	0.88806	LOC_Os03g39610.1|13103.m04295|cDNA
osa-MIR809h	96	117	1	134	1.1e-16	0.882353	LOC_Os04g02620.1|13104.m00181|cDNA
osa-MIR809h	96	117	1	134	2.2e-16	0.873134	LOC_Os02g44990.1|13102.m05041|cDNA
osa-MIR809h	96	117	1	134	2.3e-16	0.873134	LOC_Os03g50070.1|13103.m05443|cDNA
osa-MIR809h	96	117	1	134	5.4e-16	0.865672	LOC_Os08g04300.1|13108.m00407|cDNA
osa-MIR809h	96	117	1	134	7.5e-16	0.873134	LOC_Os06g07914.1|13106.m00826|cDNA
osa-MIR809h	96	117	1	134	1.3e-15	0.865672	LOC_Os09g33930.1|13109.m03394|cDNA
osa-MIR809h	96	117	2	133	1.5e-15	0.871212	LOC_Os05g41190.1|13105.m04368|cDNA
osa-MIR809h	96	117	1	133	2.8e-15	0.864662	LOC_Os06g17390.1|13106.m01912|cDNA
osa-MIR809h	96	117	1	134	3.2e-15	0.858209	LOC_Os04g38450.1|13104.m03690|cDNA
osa-MIR809h	96	117	1	134	4e-15	0.852941	LOC_Os12g37510.1|13112.m03855|cDNA
osa-MIR809h	96	117	1	134	4.3e-15	0.865672	LOC_Os03g52010.1|13103.m05666|cDNA
osa-MIR809h	96	117	1	132	4.8e-15	0.871212	LOC_Os07g11790.1|13107.m01214|cDNA
osa-MIR809h	96	117	1	133	5.3e-15	0.849624	LOC_Os01g66960.1|13101.m07257|cDNA
osa-MIR809h	96	117	1	134	7.3e-15	0.843284	LOC_Os05g25890.1|13105.m02658|cDNA
osa-MIR809h	96	117	5	134	3.2e-14	0.861538	LOC_Os02g03750.1|13102.m00368|cDNA
osa-MIR809h	96	117	1	134	5.5e-14	0.823944	LOC_Os12g18729.1|13112.m01992|cDNA
osa-MIR809h	96	117	1	134	6.6e-14	0.835821	LOC_Os08g40440.1|13108.m04319|cDNA
osa-MIR809h	96	117	1	133	7.6e-14	0.834586	LOC_Os01g29820.1|13101.m03091|cDNA
osa-MIR809h	96	117	1	133	9.7e-14	0.842105	LOC_Os05g03574.1|13105.m00347|cDNA
osa-MIR809h	96	117	2	134	2e-13	0.827068	LOC_Os12g40920.1|13112.m04265|cDNA
osa-MIR809h	96	117	16	134	2.1e-13	0.882353	LOC_Os02g29140.1|13102.m03173|cDNA
osa-MIR809h	96	117	1	134	2.2e-12	0.80597	LOC_Os05g48940.1|13105.m05227|cDNA
osa-MIR809h	96	117	1	134	6.3e-11	0.80597	LOC_Os06g12455.1|13106.m10456|cDNA
osa-MIR809h	96	117	25	134	7.5e-09	0.8	LOC_Os04g44590.1|13104.m04453|cDNA
osa-MIR809h	96	117	44	134	1.2e-08	0.857143	LOC_Os09g34250.1|13109.m03438|cDNA
osa-MIR809h	96	117	60	134	2.3e-06	0.88	LOC_Os12g12950.1|13112.m01368|cDNA
osa-MIR809h	96	117	43	134	3.3e-06	0.806452	LOC_Os04g32610.1|13104.m03127|cDNA
osa-MIR809h	96	117	61	134	3.7e-06	0.864865	LOC_Os03g56930.1|13103.m06226|cDNA
osa-MIR809h	96	117	63	134	2.2e-05	0.847222	LOC_Os08g06500.1|13108.m00664|cDNA
osa-MIR809h	96	117	63	134	2.6e-05	0.847222	LOC_Os12g14080.1|13112.m01498|cDNA
osa-MIR809h	96	117	51	134	3.9e-05	0.809524	LOC_Os02g39910.1|13102.m04433|cDNA
osa-MIR809h	96	117	72	134	6.4e-05	0.904762	LOC_Os04g08415.1|13104.m00761|cDNA
osa-MIR809h	96	117	56	134	0.00019	0.810127	LOC_Os11g12040.1|13111.m01274|cDNA
osa-MIR809h	96	117	66	134	0.00026	0.84058	LOC_Os01g15520.1|13101.m01719|cDNA
osa-MIR809h	96	117	65	134	0.00095	0.8	LOC_Os05g50570.1|13105.m05426|cDNA
osa-MIR809h	96	117	73	134	0.0014	0.854839	LOC_Os07g03110.1|13107.m00248|cDNA
osa-MIR809h	96	117	86	133	0.018	0.895833	LOC_Os03g09880.1|13103.m01097|cDNA
osa-MIR809h	96	117	86	134	0.025	0.877551	LOC_Os10g04580.1|13110.m00370|cDNA
osa-MIR812a	175	196	2	234	6.3e-33	0.88412	LOC_Os11g09260.1|13111.m00976|cDNA
osa-MIR812a	175	196	2	234	3.8e-30	0.858369	LOC_Os03g22050.1|13103.m02648|cDNA
osa-MIR812a	175	196	170	233	0.013	0.8125	LOC_Os03g48380.1|13103.m05219|cDNA
osa-MIR812b	141	162	3	169	1.7e-21	0.876471	LOC_Os11g37540.1|13111.m03674|cDNA
osa-MIR812b	141	162	2	169	4.2e-20	0.847953	LOC_Os05g39540.1|13105.m04169|cDNA
osa-MIR812b	141	162	1	170	1e-19	0.847953	LOC_Os01g06740.1|13101.m00671|cDNA
osa-MIR812b	141	162	1	169	6.8e-19	0.843023	LOC_Os03g12610.1|13103.m01444|cDNA
osa-MIR812b	141	162	1	170	7.7e-19	0.83815	LOC_Os06g50146.1|13106.m05387|cDNA
osa-MIR812b	141	162	2	169	1.1e-18	0.847953	LOC_Os04g33720.1|13104.m03267|cDNA
osa-MIR812b	141	162	1	170	1.5e-18	0.833333	LOC_Os03g61950.1|13103.m06829|cDNA
osa-MIR812b	141	162	2	169	1.4e-15	0.80814	LOC_Os01g56720.1|13101.m06012|cDNA
osa-MIR812b	141	162	41	170	9.3e-13	0.833333	LOC_Os11g31690.1|13111.m03073|cDNA
osa-MIR812b	141	162	73	170	5.7e-09	0.857143	LOC_Os10g25230.1|13110.m02124|cDNA
osa-MIR812b	141	162	70	163	5.8e-07	0.808511	LOC_Os03g61050.1|13103.m06708|cDNA
osa-MIR812b	141	162	73	169	1.4e-06	0.808081	LOC_Os03g16220.1|13103.m01931|cDNA
osa-MIR812b	141	162	102	169	0.0004	0.838235	LOC_Os09g37540.1|13109.m03725|cDNA
osa-MIR812c	134	155	1	164	8e-18	0.842424	LOC_Os11g31690.1|13111.m03073|cDNA
osa-MIR812c	134	155	35	164	1.3e-13	0.861538	LOC_Os06g50146.1|13106.m05387|cDNA
osa-MIR812c	134	155	35	162	7.7e-13	0.84375	LOC_Os03g12610.1|13103.m01444|cDNA
osa-MIR812c	134	155	33	163	4.4e-12	0.80916	LOC_Os03g61950.1|13103.m06829|cDNA
osa-MIR812c	134	155	66	164	5.5e-09	0.868687	LOC_Os10g25230.1|13110.m02124|cDNA
osa-MIR812d	129	150	1	152	1.4e-15	0.819355	LOC_Os11g31690.1|13111.m03073|cDNA
osa-MIR812d	129	150	1	153	2.1e-15	0.803681	LOC_Os11g37540.1|13111.m03674|cDNA
osa-MIR812d	129	150	1	153	7.2e-15	0.803681	LOC_Os03g12610.1|13103.m01444|cDNA
osa-MIR812d	129	150	1	153	7.4e-15	0.803681	LOC_Os06g50146.1|13106.m05387|cDNA
osa-MIR812d	129	150	63	153	1.1e-08	0.880435	LOC_Os10g25230.1|13110.m02124|cDNA
osa-MIR812d	129	150	60	151	2.7e-07	0.826087	LOC_Os03g61050.1|13103.m06708|cDNA
osa-MIR812d	129	150	63	152	2.6e-05	0.815217	LOC_Os03g16220.1|13103.m01931|cDNA
osa-MIR812d	129	150	93	153	0.021	0.809524	LOC_Os09g37540.1|13109.m03725|cDNA
osa-MIR812e	141	162	2	170	9.4e-17	0.812865	LOC_Os03g12620.1|13103.m01447|cDNA
osa-MIR812e	141	162	2	170	9.9e-17	0.812865	LOC_Os01g71060.1|13101.m07737|cDNA
osa-MIR812e	141	162	1	170	1.1e-16	0.815029	LOC_Os10g07340.1|13110.m00652|cDNA
osa-MIR812e	141	162	1	169	2.6e-16	0.813953	LOC_Os03g50620.1|13103.m05508|cDNA
osa-MIR812e	141	162	16	169	3e-16	0.833333	LOC_Os11g09260.1|13111.m00976|cDNA
osa-MIR812e	141	162	3	170	8e-16	0.8	LOC_Os06g04830.1|13106.m00447|cDNA
osa-MIR812e	141	162	12	164	3.4e-15	0.832258	LOC_Os03g22050.1|13103.m02648|cDNA
osa-MIR813	167	188	73	203	1.9e-19	0.854962	LOC_Os04g24414.1|13104.m02283|cDNA
osa-MIR814a	19	40	1	45	0.0037	0.822222	LOC_Os11g24540.1|13111.m02338|cDNA
osa-MIR814a	19	40	1	45	0.015	0.8	LOC_Os04g43350.1|13104.m04306|cDNA
osa-MIR814c	12	33	5	65	3.7e-05	0.819672	LOC_Os06g37610.1|13106.m03894|cDNA
osa-MIR815a	59	79	40	83	0.00015	0.977273	LOC_Os04g34360.1|13104.m03335|cDNA
osa-MIR815b	81	101	68	130	1.2e-07	0.924242	LOC_Os04g34360.1|13104.m03335|cDNA
osa-MIR815b	81	101	52	129	6.9e-07	0.841463	LOC_Os05g40910.1|13105.m04335|cDNA
osa-MIR815b	81	101	68	130	6.5e-06	0.878788	LOC_Os11g38000.1|13111.m03728|cDNA
osa-MIR815b	81	101	68	130	2.8e-05	0.848485	LOC_Os03g07920.1|13103.m00888|cDNA
osa-MIR816	3	22	1	77	2.9e-07	0.805195	LOC_Os06g10810.1|13106.m01170|cDNA
osa-MIR818a	117	138	50	143	1.4e-10	0.829787	LOC_Os05g39540.1|13105.m04169|cDNA
osa-MIR818a	117	138	76	139	0.00016	0.8125	LOC_Os08g29760.1|13108.m03075|cDNA
osa-MIR818a	117	138	83	142	0.0025	0.8	LOC_Os12g42160.1|13112.m04426|cDNA
osa-MIR818b	89	110	61	113	0.00099	0.867925	LOC_Os06g17950.1|13106.m01968|cDNA
osa-MIR818b	89	110	61	112	0.0051	0.846154	LOC_Os08g29760.1|13108.m03075|cDNA
osa-MIR818b	89	110	62	113	0.042	0.807692	LOC_Os01g41240.1|13101.m04228|cDNA
osa-MIR818d	98	119	62	136	7.8e-07	0.84	LOC_Os07g30250.1|13107.m03050|cDNA
osa-MIR818d	98	119	59	132	1.6e-05	0.818182	LOC_Os02g34580.1|13102.m03747|cDNA
osa-MIR818d	98	119	95	139	0.0015	0.933333	LOC_Os07g40450.1|13107.m04202|cDNA
osa-MIR818d	98	119	95	134	0.0064	0.925	LOC_Os03g15350.1|13103.m01797|cDNA
osa-MIR818d	98	119	95	133	0.0097	0.948718	LOC_Os06g11500.1|13106.m01247|cDNA
osa-MIR818d	98	119	95	136	0.021	0.880952	LOC_Os03g63370.1|13103.m07023|cDNA
osa-MIR818d	98	119	84	128	0.023	0.844444	LOC_Os11g27799.1|13111.m02668|cDNA
osa-MIR818d	98	119	82	127	0.026	0.836735	LOC_Os09g10710.1|13109.m00943|cDNA
osa-MIR818d	98	119	96	130	0.045	0.971429	LOC_Os11g47160.1|13111.m04674|cDNA
osa-MIR818d	98	119	88	130	0.048	0.883721	LOC_Os02g10210.1|13102.m01131|cDNA
osa-MIR818e	201	222	1	225	3.4e-25	0.845494	LOC_Os03g54900.1|13103.m05962|cDNA
osa-MIR818e	201	222	1	223	1.5e-23	0.820961	LOC_Os07g30690.1|13107.m03093|cDNA
osa-MIR818e	201	222	1	224	1.9e-23	0.813043	LOC_Os01g15970.1|13101.m01770|cDNA
osa-MIR818e	201	222	88	225	3.4e-13	0.833333	LOC_Os08g41080.1|13108.m04405|cDNA
osa-MIR818e	201	222	125	225	6.6e-07	0.803922	LOC_Os10g28690.1|13110.m02448|cDNA
osa-MIR818e	201	222	153	225	2.1e-05	0.890411	LOC_Os07g40450.1|13107.m04202|cDNA
osa-MIR818e	201	222	140	225	4e-05	0.813953	LOC_Os04g37820.1|13104.m03621|cDNA
osa-MIR818e	201	222	155	225	4e-05	0.887324	LOC_Os06g39330.1|13106.m04076|cDNA
osa-MIR818e	201	222	165	224	0.0065	0.85	LOC_Os04g57154.1|13104.m05965|cDNA
osa-MIR818e	201	222	161	225	0.0065	0.833333	LOC_Os05g43570.1|13105.m04590|cDNA
osa-MIR819a	9	30	1	125	7.6e-19	0.888	LOC_Os03g15033.1|13103.m01758|cDNA
osa-MIR819a	9	30	1	125	5.9e-18	0.872	LOC_Os09g39910.1|13109.m04014|cDNA
osa-MIR819a	9	30	1	125	6.7e-15	0.820312	LOC_Os08g19114.1|13108.m01981|cDNA
osa-MIR819a	9	30	1	125	1.1e-14	0.816	LOC_Os12g44250.1|13112.m04676|cDNA
osa-MIR819a	9	30	3	124	1.4e-14	0.826772	LOC_Os10g28860.1|13110.m02464|cDNA
osa-MIR819a	9	30	2	125	1.5e-13	0.8	LOC_Os03g62080.1|13103.m06850|cDNA
osa-MIR819a	9	30	2	124	2e-13	0.809524	LOC_Os03g24760.1|13103.m02918|cDNA
osa-MIR819a	9	30	1	72	1.7e-10	0.944444	LOC_Os04g15760.1|13104.m01417|cDNA
osa-MIR819a	9	30	1	81	4e-10	0.890244	LOC_Os03g29680.1|13103.m03404|cDNA
osa-MIR819a	9	30	1	71	7.7e-10	0.943662	LOC_Os05g02435.1|13105.m10291|cDNA
osa-MIR819a	9	30	1	82	1.2e-09	0.872093	LOC_Os06g16330.1|13106.m01801|cDNA
osa-MIR819a	9	30	1	72	1.5e-09	0.930556	LOC_Os06g12455.1|13106.m10456|cDNA
osa-MIR819a	9	30	1	82	3e-09	0.865854	LOC_Os06g43660.1|13106.m04574|cDNA
osa-MIR819a	9	30	1	69	3.1e-09	0.942029	LOC_Os09g30140.1|13109.m03003|cDNA
osa-MIR819a	9	30	1	72	4.4e-09	0.916667	LOC_Os01g47680.1|13101.m04931|cDNA
osa-MIR819a	9	30	1	71	6.8e-09	0.915493	LOC_Os04g39610.1|13104.m03843|cDNA
osa-MIR819a	9	30	1	86	7.2e-09	0.848837	LOC_Os10g39520.1|13110.m03623|cDNA
osa-MIR819a	9	30	1	72	1.2e-08	0.902778	LOC_Os09g31506.1|13109.m03160|cDNA
osa-MIR819a	9	30	1	92	1.4e-08	0.815217	LOC_Os10g33700.1|13110.m02973|cDNA
osa-MIR819a	9	30	1	86	1.9e-08	0.825581	LOC_Os12g13174.1|13112.m01399|cDNA
osa-MIR819a	9	30	1	86	2e-08	0.825581	LOC_Os01g29820.1|13101.m03091|cDNA
osa-MIR819a	9	30	1	71	2.1e-08	0.887324	LOC_Os01g66960.1|13101.m07257|cDNA
osa-MIR819a	9	30	1	86	6.4e-08	0.813953	LOC_Os06g47850.1|13106.m05081|cDNA
osa-MIR819a	9	30	1	72	9e-08	0.861111	LOC_Os02g05810.1|13102.m00639|cDNA
osa-MIR819a	9	30	1	86	1.7e-07	0.813953	LOC_Os06g35590.1|13106.m03675|cDNA
osa-MIR819a	9	30	1	86	1.8e-07	0.813953	LOC_Os10g26720.1|13110.m02282|cDNA
osa-MIR819a	9	30	1	71	4.4e-07	0.84507	LOC_Os04g36830.1|13104.m03562|cDNA
osa-MIR819a	9	30	1	84	4.9e-07	0.809524	LOC_Os06g23274.1|13106.m02499|cDNA
osa-MIR819a	9	30	1	86	5e-07	0.802326	LOC_Os03g44200.1|13103.m04753|cDNA
osa-MIR819a	9	30	1	86	5e-07	0.802326	LOC_Os08g36840.1|13108.m03870|cDNA
osa-MIR819a	9	30	1	86	5.2e-07	0.802326	LOC_Os04g02640.1|13104.m00183|cDNA
osa-MIR819a	9	30	1	86	5.3e-07	0.802326	LOC_Os03g50070.1|13103.m05443|cDNA
osa-MIR819a	9	30	1	86	5.6e-07	0.8	LOC_Os05g48940.1|13105.m05227|cDNA
osa-MIR819a	9	30	1	81	5.8e-07	0.817073	LOC_Os03g22670.1|13103.m02730|cDNA
osa-MIR819a	9	30	1	83	1.4e-06	0.819277	LOC_Os08g04300.1|13108.m00407|cDNA
osa-MIR819a	9	30	1	73	4.1e-06	0.821918	LOC_Os09g12230.1|13109.m01105|cDNA
osa-MIR819a	9	30	1	69	1.4e-05	0.811594	LOC_Os02g38690.1|13102.m04260|cDNA
osa-MIR819a	9	30	2	64	5.9e-05	0.84127	LOC_Os06g01950.1|13106.m00106|cDNA
osa-MIR819a	9	30	1	63	6e-05	0.84127	LOC_Os08g40440.1|13108.m04319|cDNA
osa-MIR819a	9	30	1	59	0.00021	0.847458	LOC_Os07g11790.1|13107.m01214|cDNA
osa-MIR819a	9	30	1	64	0.00028	0.8125	LOC_Os06g07914.1|13106.m00826|cDNA
osa-MIR819a	9	30	1	62	0.00041	0.806452	LOC_Os09g02620.1|13109.m00182|cDNA
osa-MIR819a	9	30	1	61	0.0015	0.803279	LOC_Os08g31910.1|13108.m03312|cDNA
osa-MIR819b	20	41	7	163	3.4e-22	0.905063	LOC_Os03g29680.1|13103.m03404|cDNA
osa-MIR819b	20	41	7	160	5.6e-22	0.928571	LOC_Os12g02520.1|13112.m00186|cDNA
osa-MIR819b	20	41	7	163	5.4e-21	0.878981	LOC_Os02g05810.1|13102.m00639|cDNA
osa-MIR819b	20	41	7	160	8.4e-20	0.876623	LOC_Os06g43660.1|13106.m04574|cDNA
osa-MIR819b	20	41	10	165	8.7e-20	0.871795	LOC_Os09g31506.1|13109.m03160|cDNA
osa-MIR819b	20	41	5	162	8e-19	0.841772	LOC_Os01g29820.1|13101.m03091|cDNA
osa-MIR819b	20	41	7	160	8.9e-19	0.87037	LOC_Os06g16330.1|13106.m01801|cDNA
osa-MIR819b	20	41	18	160	1.2e-18	0.888112	LOC_Os12g40920.1|13112.m04265|cDNA
osa-MIR819b	20	41	4	161	2.1e-18	0.835443	LOC_Os06g35590.1|13106.m03675|cDNA
osa-MIR819b	20	41	2	160	6.9e-18	0.830189	LOC_Os12g13174.1|13112.m01399|cDNA
osa-MIR819b	20	41	7	160	1.4e-17	0.837662	LOC_Os02g43560.1|13102.m04838|cDNA
osa-MIR819b	20	41	6	162	1.7e-17	0.840764	LOC_Os06g12455.1|13106.m10456|cDNA
osa-MIR819b	20	41	2	163	2.5e-17	0.808642	LOC_Os08g04300.1|13108.m00407|cDNA
osa-MIR819b	20	41	8	161	3.9e-17	0.831169	LOC_Os01g66960.1|13101.m07257|cDNA
osa-MIR819b	20	41	7	160	4.3e-17	0.831169	LOC_Os04g39600.1|13104.m03842|cDNA
osa-MIR819b	20	41	2	160	1e-16	0.830189	LOC_Os04g44590.1|13104.m04453|cDNA
osa-MIR819b	20	41	6	162	1.3e-16	0.815287	LOC_Os10g38110.1|13110.m03477|cDNA
osa-MIR819b	20	41	7	160	1.5e-16	0.831169	LOC_Os01g47680.1|13101.m04931|cDNA
osa-MIR819b	20	41	7	160	2.4e-16	0.818182	LOC_Os05g43650.1|13105.m04601|cDNA
osa-MIR819b	20	41	6	160	3.7e-16	0.806452	LOC_Os04g11970.1|13104.m01093|cDNA
osa-MIR819b	20	41	7	159	4e-16	0.816993	LOC_Os04g02640.1|13104.m00183|cDNA
osa-MIR819b	20	41	5	160	7.2e-16	0.807692	LOC_Os08g36840.1|13108.m03870|cDNA
osa-MIR819b	20	41	7	161	9.1e-16	0.8	LOC_Os04g58070.1|13104.m06091|cDNA
osa-MIR819b	20	41	4	156	2.5e-15	0.803922	LOC_Os08g08160.1|13108.m00845|cDNA
osa-MIR819b	20	41	3	106	1.1e-11	0.875	LOC_Os04g15760.1|13104.m01417|cDNA
osa-MIR819b	20	41	7	115	2.8e-11	0.853211	LOC_Os03g22670.1|13103.m02730|cDNA
osa-MIR819b	20	41	7	125	3.2e-11	0.825	LOC_Os06g23274.1|13106.m02499|cDNA
osa-MIR819b	20	41	4	118	5.8e-11	0.817391	LOC_Os12g31860.1|13112.m03245|cDNA
osa-MIR819b	20	41	6	112	6.7e-11	0.851852	LOC_Os04g39610.1|13104.m03843|cDNA
osa-MIR819b	20	41	7	131	1.6e-10	0.8	LOC_Os11g31450.1|13111.m03045|cDNA
osa-MIR819b	20	41	6	89	7.7e-09	0.904762	LOC_Os09g30140.1|13109.m03003|cDNA
osa-MIR819b	20	41	3	89	3e-07	0.852273	LOC_Os03g15033.1|13103.m01758|cDNA
osa-MIR819b	20	41	1	92	4.9e-07	0.808511	LOC_Os10g33700.1|13110.m02973|cDNA
osa-MIR819b	20	41	5	86	8e-07	0.841463	LOC_Os12g44250.1|13112.m04676|cDNA
osa-MIR819b	20	41	7	95	7.9e-06	0.806452	LOC_Os10g42060.1|13110.m03944|cDNA
osa-MIR819b	20	41	7	80	0.00024	0.810811	LOC_Os02g38690.1|13102.m04260|cDNA
osa-MIR819c	14	35	1	154	4.2e-26	0.929032	LOC_Os03g29680.1|13103.m03404|cDNA
osa-MIR819c	14	35	1	154	1e-25	0.935065	LOC_Os12g02520.1|13112.m00186|cDNA
osa-MIR819c	14	35	4	154	5.9e-23	0.900662	LOC_Os09g31506.1|13109.m03160|cDNA
osa-MIR819c	14	35	12	154	6.7e-23	0.909091	LOC_Os12g40920.1|13112.m04265|cDNA
osa-MIR819c	14	35	1	154	7.1e-23	0.88961	LOC_Os06g43660.1|13106.m04574|cDNA
osa-MIR819c	14	35	1	154	1.3e-22	0.876623	LOC_Os02g05810.1|13102.m00639|cDNA
osa-MIR819c	14	35	1	154	3.5e-22	0.876543	LOC_Os06g16330.1|13106.m01801|cDNA
osa-MIR819c	14	35	1	154	1.1e-21	0.857143	LOC_Os01g29820.1|13101.m03091|cDNA
osa-MIR819c	14	35	1	154	1.1e-21	0.857143	LOC_Os06g35590.1|13106.m03675|cDNA
osa-MIR819c	14	35	1	154	2.5e-20	0.837662	LOC_Os06g47850.1|13106.m05081|cDNA
osa-MIR819c	14	35	1	154	3.2e-20	0.850649	LOC_Os05g48940.1|13105.m05227|cDNA
osa-MIR819c	14	35	1	154	6.2e-20	0.837662	LOC_Os08g04300.1|13108.m00407|cDNA
osa-MIR819c	14	35	1	154	7.1e-20	0.837662	LOC_Os04g39600.1|13104.m03842|cDNA
osa-MIR819c	14	35	1	154	7.1e-20	0.857143	LOC_Os06g12455.1|13106.m10456|cDNA
osa-MIR819c	14	35	1	154	1e-19	0.837662	LOC_Os01g47680.1|13101.m04931|cDNA
osa-MIR819c	14	35	2	154	1.1e-19	0.836601	LOC_Os01g66960.1|13101.m07257|cDNA
osa-MIR819c	14	35	1	154	1.5e-19	0.831169	LOC_Os12g13174.1|13112.m01399|cDNA
osa-MIR819c	14	35	1	154	1.6e-19	0.831169	LOC_Os02g43560.1|13102.m04838|cDNA
osa-MIR819c	14	35	1	154	1.8e-19	0.831169	LOC_Os05g43650.1|13105.m04601|cDNA
osa-MIR819c	14	35	1	154	6.7e-19	0.831169	LOC_Os12g35480.1|13112.m03632|cDNA
osa-MIR819c	14	35	1	153	8.5e-19	0.816993	LOC_Os04g02640.1|13104.m00183|cDNA
osa-MIR819c	14	35	1	154	1.3e-18	0.818182	LOC_Os04g58070.1|13104.m06091|cDNA
osa-MIR819c	14	35	1	154	1.5e-18	0.818182	LOC_Os05g51140.1|13105.m05501|cDNA
osa-MIR819c	14	35	1	154	3e-18	0.831169	LOC_Os04g44590.1|13104.m04453|cDNA
osa-MIR819c	14	35	1	154	3.6e-18	0.805195	LOC_Os10g39520.1|13110.m03623|cDNA
osa-MIR819c	14	35	1	154	3.7e-18	0.805195	LOC_Os04g11970.1|13104.m01093|cDNA
osa-MIR819c	14	35	1	154	4.9e-18	0.818182	LOC_Os08g36840.1|13108.m03870|cDNA
osa-MIR819c	14	35	1	154	2.2e-17	0.8	LOC_Os08g05620.1|13108.m00554|cDNA
osa-MIR819c	14	35	2	154	2.5e-16	0.803922	LOC_Os07g11790.1|13107.m01214|cDNA
osa-MIR819c	14	35	1	109	2e-13	0.853211	LOC_Os03g22670.1|13103.m02730|cDNA
osa-MIR819c	14	35	1	100	2.4e-13	0.89	LOC_Os04g15760.1|13104.m01417|cDNA
osa-MIR819c	14	35	1	119	1.7e-12	0.808333	LOC_Os06g23274.1|13106.m02499|cDNA
osa-MIR819c	14	35	1	125	3.8e-12	0.8	LOC_Os11g31450.1|13111.m03045|cDNA
osa-MIR819c	14	35	1	120	1.2e-11	0.801653	LOC_Os04g39610.1|13104.m03843|cDNA
osa-MIR819c	14	35	1	112	1.8e-11	0.803571	LOC_Os12g31860.1|13112.m03245|cDNA
osa-MIR819c	14	35	1	83	2.6e-09	0.880952	LOC_Os03g15033.1|13103.m01758|cDNA
osa-MIR819c	14	35	1	80	3.9e-07	0.825	LOC_Os12g44250.1|13112.m04676|cDNA
osa-MIR819c	14	35	1	72	1.1e-05	0.819444	LOC_Os02g38690.1|13102.m04260|cDNA
osa-MIR819c	14	35	1	72	1.2e-05	0.819444	LOC_Os05g50440.1|13105.m05412|cDNA
osa-MIR819c	14	35	1	67	0.00028	0.80597	LOC_Os09g02620.1|13109.m00182|cDNA
osa-MIR819c	14	35	1	66	0.00084	0.80303	LOC_Os08g31910.1|13108.m03312|cDNA
osa-MIR819c	14	35	1	50	0.045	0.82	LOC_Os06g05630.1|13106.m00551|cDNA
osa-MIR819e	14	35	1	154	3.8e-26	0.929032	LOC_Os03g29680.1|13103.m03404|cDNA
osa-MIR819e	14	35	1	154	9.3e-26	0.935065	LOC_Os12g02520.1|13112.m00186|cDNA
osa-MIR819e	14	35	1	154	2.4e-23	0.88961	LOC_Os06g43660.1|13106.m04574|cDNA
osa-MIR819e	14	35	12	154	6.2e-23	0.909091	LOC_Os12g40920.1|13112.m04265|cDNA
osa-MIR819e	14	35	1	154	1.3e-22	0.876623	LOC_Os02g05810.1|13102.m00639|cDNA
osa-MIR819e	14	35	4	154	1.5e-22	0.89404	LOC_Os09g31506.1|13109.m03160|cDNA
osa-MIR819e	14	35	1	154	3.3e-22	0.876543	LOC_Os06g16330.1|13106.m01801|cDNA
osa-MIR819e	14	35	1	154	1e-21	0.857143	LOC_Os01g29820.1|13101.m03091|cDNA
osa-MIR819e	14	35	1	154	1e-21	0.857143	LOC_Os06g35590.1|13106.m03675|cDNA
osa-MIR819e	14	35	1	154	2.1e-20	0.837662	LOC_Os08g04300.1|13108.m00407|cDNA
osa-MIR819e	14	35	1	154	3e-20	0.850649	LOC_Os05g48940.1|13105.m05227|cDNA
osa-MIR819e	14	35	1	154	6.4e-20	0.837662	LOC_Os06g47850.1|13106.m05081|cDNA
osa-MIR819e	14	35	1	154	6.7e-20	0.837662	LOC_Os04g39600.1|13104.m03842|cDNA
osa-MIR819e	14	35	1	154	6.7e-20	0.857143	LOC_Os06g12455.1|13106.m10456|cDNA
osa-MIR819e	14	35	1	154	9.4e-20	0.837662	LOC_Os01g47680.1|13101.m04931|cDNA
osa-MIR819e	14	35	2	154	1e-19	0.836601	LOC_Os01g66960.1|13101.m07257|cDNA
osa-MIR819e	14	35	1	154	3.7e-19	0.837662	LOC_Os04g44590.1|13104.m04453|cDNA
osa-MIR819e	14	35	1	154	3.9e-19	0.818182	LOC_Os12g13174.1|13112.m01399|cDNA
osa-MIR819e	14	35	1	154	4e-19	0.818182	LOC_Os02g43560.1|13102.m04838|cDNA
osa-MIR819e	14	35	1	154	4.6e-19	0.818182	LOC_Os05g43650.1|13105.m04601|cDNA
osa-MIR819e	14	35	1	154	6.3e-19	0.831169	LOC_Os12g35480.1|13112.m03632|cDNA
osa-MIR819e	14	35	1	153	2.2e-18	0.816993	LOC_Os04g02640.1|13104.m00183|cDNA
osa-MIR819e	14	35	1	154	3.5e-18	0.805195	LOC_Os04g58070.1|13104.m06091|cDNA
osa-MIR819e	14	35	1	154	3.5e-18	0.805195	LOC_Os10g26720.1|13110.m02282|cDNA
osa-MIR819e	14	35	1	154	3.8e-18	0.805195	LOC_Os05g51140.1|13105.m05501|cDNA
osa-MIR819e	14	35	1	154	7.4e-18	0.806452	LOC_Os08g05620.1|13108.m00554|cDNA
osa-MIR819e	14	35	1	154	1e-17	0.802469	LOC_Os02g16490.1|13102.m01844|cDNA
osa-MIR819e	14	35	1	154	1.3e-17	0.805195	LOC_Os08g36840.1|13108.m03870|cDNA
osa-MIR819e	14	35	1	109	5.2e-13	0.853211	LOC_Os03g22670.1|13103.m02730|cDNA
osa-MIR819e	14	35	1	100	6.1e-13	0.88	LOC_Os04g15760.1|13104.m01417|cDNA
osa-MIR819e	14	35	1	119	4.6e-12	0.8	LOC_Os06g23274.1|13106.m02499|cDNA
osa-MIR819e	14	35	1	112	6.3e-12	0.8125	LOC_Os12g31860.1|13112.m03245|cDNA
osa-MIR819e	14	35	1	106	3.1e-11	0.839623	LOC_Os04g39610.1|13104.m03843|cDNA
osa-MIR819e	14	35	1	83	2.5e-09	0.880952	LOC_Os03g15033.1|13103.m01758|cDNA
osa-MIR819e	14	35	1	80	3.8e-07	0.825	LOC_Os12g44250.1|13112.m04676|cDNA
osa-MIR819e	14	35	1	72	1e-05	0.819444	LOC_Os02g38690.1|13102.m04260|cDNA
osa-MIR819e	14	35	1	72	1.1e-05	0.819444	LOC_Os05g50440.1|13105.m05412|cDNA
osa-MIR819e	14	35	1	69	6e-05	0.811594	LOC_Os06g01950.1|13106.m00106|cDNA
osa-MIR819e	14	35	1	67	0.00027	0.80597	LOC_Os09g02620.1|13109.m00182|cDNA
osa-MIR819e	14	35	1	66	0.00082	0.80303	LOC_Os08g31910.1|13108.m03312|cDNA
osa-MIR819e	14	35	1	50	0.044	0.82	LOC_Os06g05630.1|13106.m00551|cDNA
osa-MIR819f	9	30	1	139	3.7e-19	0.9	LOC_Os03g29680.1|13103.m03404|cDNA
osa-MIR819f	9	30	1	144	4.1e-19	0.895833	LOC_Os12g02520.1|13112.m00186|cDNA
osa-MIR819f	9	30	1	144	1.3e-17	0.861111	LOC_Os09g31506.1|13109.m03160|cDNA
osa-MIR819f	9	30	1	144	3.1e-17	0.847222	LOC_Os06g43660.1|13106.m04574|cDNA
osa-MIR819f	9	30	1	144	5.8e-17	0.833333	LOC_Os02g05810.1|13102.m00639|cDNA
osa-MIR819f	9	30	7	144	8.7e-17	0.855072	LOC_Os12g40920.1|13112.m04265|cDNA
osa-MIR819f	9	30	1	144	1.5e-16	0.833333	LOC_Os01g29820.1|13101.m03091|cDNA
osa-MIR819f	9	30	1	144	1.6e-16	0.833333	LOC_Os06g35590.1|13106.m03675|cDNA
osa-MIR819f	9	30	1	143	1.7e-16	0.84106	LOC_Os06g16330.1|13106.m01801|cDNA
osa-MIR819f	9	30	1	144	8.1e-16	0.833333	LOC_Os06g12455.1|13106.m10456|cDNA
osa-MIR819f	9	30	1	144	1e-15	0.8125	LOC_Os01g66960.1|13101.m07257|cDNA
osa-MIR819f	9	30	1	144	2.8e-15	0.8125	LOC_Os04g39600.1|13104.m03842|cDNA
osa-MIR819f	9	30	1	144	3.9e-15	0.8125	LOC_Os01g47680.1|13101.m04931|cDNA
osa-MIR819f	9	30	1	95	4.2e-11	0.884211	LOC_Os04g15760.1|13104.m01417|cDNA
osa-MIR819f	9	30	1	110	1.9e-10	0.809091	LOC_Os03g22670.1|13103.m02730|cDNA
osa-MIR819f	9	30	1	101	4.5e-09	0.821782	LOC_Os04g39610.1|13104.m03843|cDNA
osa-MIR819f	9	30	1	78	4e-08	0.898734	LOC_Os03g15033.1|13103.m01758|cDNA
osa-MIR819f	9	30	2	79	1.5e-05	0.807692	LOC_Os10g42060.1|13110.m03944|cDNA
osa-MIR819f	9	30	1	79	2.8e-05	0.814815	LOC_Os12g44250.1|13112.m04676|cDNA
osa-MIR819f	9	30	1	67	0.00066	0.80597	LOC_Os02g38690.1|13102.m04260|cDNA
osa-MIR819g	11	32	1	141	3.8e-23	0.943662	LOC_Os03g29680.1|13103.m03404|cDNA
osa-MIR819g	11	32	1	147	3.3e-21	0.904762	LOC_Os12g02520.1|13112.m00186|cDNA
osa-MIR819g	11	32	1	147	4e-21	0.877551	LOC_Os02g05810.1|13102.m00639|cDNA
osa-MIR819g	11	32	3	147	3.7e-20	0.875862	LOC_Os12g40920.1|13112.m04265|cDNA
osa-MIR819g	11	32	1	147	4.1e-20	0.877551	LOC_Os06g43660.1|13106.m04574|cDNA
osa-MIR819g	11	32	1	147	1.2e-19	0.870748	LOC_Os09g31506.1|13109.m03160|cDNA
osa-MIR819g	11	32	1	147	5.7e-19	0.85034	LOC_Os01g29820.1|13101.m03091|cDNA
osa-MIR819g	11	32	1	147	5.9e-19	0.85034	LOC_Os06g35590.1|13106.m03675|cDNA
osa-MIR819g	11	32	1	147	9.9e-19	0.845161	LOC_Os06g16330.1|13106.m01801|cDNA
osa-MIR819g	11	32	1	147	1.7e-18	0.836735	LOC_Os04g39600.1|13104.m03842|cDNA
osa-MIR819g	11	32	1	147	1.6e-17	0.829932	LOC_Os05g48940.1|13105.m05227|cDNA
osa-MIR819g	11	32	1	147	2.8e-17	0.823129	LOC_Os12g13174.1|13112.m01399|cDNA
osa-MIR819g	11	32	1	146	1.1e-16	0.835616	LOC_Os06g12455.1|13106.m10456|cDNA
osa-MIR819g	11	32	6	146	1.1e-16	0.829787	LOC_Os01g66960.1|13101.m07257|cDNA
osa-MIR819g	11	32	1	146	2.1e-16	0.821918	LOC_Os01g47680.1|13101.m04931|cDNA
osa-MIR819g	11	32	1	147	2.2e-16	0.802721	LOC_Os04g02640.1|13104.m00183|cDNA
osa-MIR819g	11	32	1	147	2.3e-16	0.802721	LOC_Os06g47850.1|13106.m05081|cDNA
osa-MIR819g	11	32	1	147	5.6e-16	0.802721	LOC_Os08g04300.1|13108.m00407|cDNA
osa-MIR819g	11	32	1	147	5.8e-16	0.802721	LOC_Os10g39520.1|13110.m03623|cDNA
osa-MIR819g	11	32	1	146	1.4e-15	0.808219	LOC_Os12g35480.1|13112.m03632|cDNA
osa-MIR819g	11	32	1	147	7.9e-15	0.802721	LOC_Os07g11790.1|13107.m01214|cDNA
osa-MIR819g	11	32	1	147	8.9e-15	0.802721	LOC_Os04g44590.1|13104.m04453|cDNA
osa-MIR819g	11	32	1	141	2.5e-14	0.801418	LOC_Os09g30050.1|13109.m02991|cDNA
osa-MIR819g	11	32	1	97	2.3e-11	0.876289	LOC_Os04g15760.1|13104.m01417|cDNA
osa-MIR819g	11	32	1	106	5.5e-11	0.820755	LOC_Os03g22670.1|13103.m02730|cDNA
osa-MIR819g	11	32	1	103	4.5e-09	0.807692	LOC_Os04g39610.1|13104.m03843|cDNA
osa-MIR819g	11	32	1	80	5.5e-07	0.851852	LOC_Os03g15033.1|13103.m01758|cDNA
osa-MIR819g	11	32	1	77	9.9e-06	0.805195	LOC_Os12g44250.1|13112.m04676|cDNA
osa-MIR819g	11	32	1	66	7.7e-05	0.833333	LOC_Os10g42060.1|13110.m03944|cDNA
osa-MIR819g	11	32	1	65	0.00032	0.815385	LOC_Os02g38690.1|13102.m04260|cDNA
osa-MIR819g	11	32	1	63	0.001	0.809524	LOC_Os05g50440.1|13105.m05412|cDNA
osa-MIR819g	11	32	5	62	0.006	0.810345	LOC_Os10g28860.1|13110.m02464|cDNA
osa-MIR819h	15	36	1	155	8e-23	0.896774	LOC_Os12g02520.1|13112.m00186|cDNA
osa-MIR819h	15	36	1	155	9.1e-23	0.891026	LOC_Os03g29680.1|13103.m03404|cDNA
osa-MIR819h	15	36	6	155	3.8e-20	0.853333	LOC_Os09g31506.1|13109.m03160|cDNA
osa-MIR819h	15	36	1	155	5.8e-20	0.845161	LOC_Os06g43660.1|13106.m04574|cDNA
osa-MIR819h	15	36	13	155	6.7e-20	0.867133	LOC_Os12g40920.1|13112.m04265|cDNA
osa-MIR819h	15	36	1	155	1.9e-19	0.845161	LOC_Os01g47680.1|13101.m04931|cDNA
osa-MIR819h	15	36	1	155	8.3e-19	0.819355	LOC_Os02g05810.1|13102.m00639|cDNA
osa-MIR819h	15	36	1	155	2.2e-18	0.828221	LOC_Os06g16330.1|13106.m01801|cDNA
osa-MIR819h	15	36	1	155	2.4e-18	0.812903	LOC_Os01g29820.1|13101.m03091|cDNA
osa-MIR819h	15	36	1	155	4.9e-18	0.828025	LOC_Os06g12455.1|13106.m10456|cDNA
osa-MIR819h	15	36	2	155	5.5e-18	0.814103	LOC_Os05g48940.1|13105.m05227|cDNA
osa-MIR819h	15	36	3	155	6.9e-18	0.806452	LOC_Os06g35590.1|13106.m03675|cDNA
osa-MIR819h	15	36	1	155	7.4e-18	0.806452	LOC_Os06g47850.1|13106.m05081|cDNA
osa-MIR819h	15	36	8	155	1.2e-17	0.810811	LOC_Os01g66960.1|13101.m07257|cDNA
osa-MIR819h	15	36	1	155	5.8e-17	0.8	LOC_Os04g39600.1|13104.m03842|cDNA
osa-MIR819h	15	36	1	116	5.3e-12	0.805085	LOC_Os03g22670.1|13103.m02730|cDNA
osa-MIR819h	15	36	8	101	6.2e-12	0.893617	LOC_Os04g15760.1|13104.m01417|cDNA
osa-MIR819h	15	36	1	121	1.7e-11	0.818182	LOC_Os11g31450.1|13111.m03045|cDNA
osa-MIR819h	15	36	1	120	2.7e-11	0.801653	LOC_Os06g23274.1|13106.m02499|cDNA
osa-MIR819h	15	36	1	84	1.5e-08	0.882353	LOC_Os03g15033.1|13103.m01758|cDNA
osa-MIR819i	40	61	9	180	1.8e-22	0.872093	LOC_Os12g02520.1|13112.m00186|cDNA
osa-MIR819i	40	61	9	180	3.7e-20	0.823864	LOC_Os01g29820.1|13101.m03091|cDNA
osa-MIR819i	40	61	25	182	4.7e-20	0.861635	LOC_Os03g29680.1|13103.m03404|cDNA
osa-MIR819i	40	61	22	183	2.9e-19	0.840491	LOC_Os06g43660.1|13106.m04574|cDNA
osa-MIR819i	40	61	22	180	3e-19	0.849057	LOC_Os09g31506.1|13109.m03160|cDNA
osa-MIR819i	40	61	21	193	2.3e-18	0.803468	LOC_Os08g04300.1|13108.m00407|cDNA
osa-MIR819i	40	61	27	180	9.9e-18	0.837662	LOC_Os05g48940.1|13105.m05227|cDNA
osa-MIR819i	40	61	26	193	1.4e-17	0.803571	LOC_Os04g39600.1|13104.m03842|cDNA
osa-MIR819i	40	61	26	182	5.7e-17	0.818182	LOC_Os06g16330.1|13106.m01801|cDNA
osa-MIR819i	40	61	27	183	1e-16	0.815287	LOC_Os01g47680.1|13101.m04931|cDNA
osa-MIR819i	40	61	27	184	1.1e-16	0.803797	LOC_Os06g47850.1|13106.m05081|cDNA
osa-MIR819i	40	61	28	183	1.1e-16	0.801282	LOC_Os01g66960.1|13101.m07257|cDNA
osa-MIR819i	40	61	27	180	1.4e-16	0.837662	LOC_Os06g12455.1|13106.m10456|cDNA
osa-MIR819i	40	61	23	180	3.5e-16	0.803797	LOC_Os12g35480.1|13112.m03632|cDNA
osa-MIR819i	40	61	27	135	3.2e-11	0.846847	LOC_Os04g15760.1|13104.m01417|cDNA
osa-MIR819i	40	61	24	145	3.6e-11	0.804878	LOC_Os06g23274.1|13106.m02499|cDNA
osa-MIR819i	40	61	27	135	1.5e-10	0.816514	LOC_Os03g22670.1|13103.m02730|cDNA
osa-MIR819i	40	61	27	136	2.5e-10	0.809091	LOC_Os12g31860.1|13112.m03245|cDNA
osa-MIR819i	40	61	26	109	9.5e-08	0.858824	LOC_Os03g15033.1|13103.m01758|cDNA
osa-MIR819i	40	61	27	102	3.7e-07	0.868421	LOC_Os05g02435.1|13105.m10291|cDNA
osa-MIR819j	26	47	10	168	1.6e-24	0.9125	LOC_Os03g29680.1|13103.m03404|cDNA
osa-MIR819j	26	47	3	166	2.1e-24	0.915663	LOC_Os12g02520.1|13112.m00186|cDNA
osa-MIR819j	26	47	9	168	7.5e-22	0.875	LOC_Os06g16330.1|13106.m01801|cDNA
osa-MIR819j	26	47	24	168	1.3e-21	0.910345	LOC_Os12g40920.1|13112.m04265|cDNA
osa-MIR819j	26	47	9	166	2.3e-21	0.867089	LOC_Os02g05810.1|13102.m00639|cDNA
osa-MIR819j	26	47	13	166	4e-21	0.876623	LOC_Os06g43660.1|13106.m04574|cDNA
osa-MIR819j	26	47	13	166	8.1e-21	0.87013	LOC_Os06g35590.1|13106.m03675|cDNA
osa-MIR819j	26	47	16	166	8.6e-21	0.880795	LOC_Os09g31506.1|13109.m03160|cDNA
osa-MIR819j	26	47	13	173	2.3e-20	0.84472	LOC_Os01g29820.1|13101.m03091|cDNA
osa-MIR819j	26	47	3	173	3.8e-19	0.812865	LOC_Os04g39600.1|13104.m03842|cDNA
osa-MIR819j	26	47	6	173	3.8e-19	0.836257	LOC_Os06g12455.1|13106.m10456|cDNA
osa-MIR819j	26	47	13	167	7.8e-19	0.845161	LOC_Os05g48940.1|13105.m05227|cDNA
osa-MIR819j	26	47	2	173	8e-19	0.813953	LOC_Os01g47680.1|13101.m04931|cDNA
osa-MIR819j	26	47	13	170	2.2e-18	0.822785	LOC_Os06g47850.1|13106.m05081|cDNA
osa-MIR819j	26	47	13	173	2.2e-18	0.814815	LOC_Os08g04300.1|13108.m00407|cDNA
osa-MIR819j	26	47	14	169	2.3e-18	0.820513	LOC_Os01g66960.1|13101.m07257|cDNA
osa-MIR819j	26	47	3	174	4e-18	0.809249	LOC_Os12g35480.1|13112.m03632|cDNA
osa-MIR819j	26	47	12	173	1.2e-17	0.802469	LOC_Os04g58070.1|13104.m06091|cDNA
osa-MIR819j	26	47	13	168	3.4e-17	0.820513	LOC_Os04g44590.1|13104.m04453|cDNA
osa-MIR819j	26	47	8	165	3.8e-17	0.803797	LOC_Os04g02640.1|13104.m00183|cDNA
osa-MIR819j	26	47	10	166	6.3e-17	0.802548	LOC_Os10g39520.1|13110.m03623|cDNA
osa-MIR819j	26	47	12	112	2.7e-12	0.891089	LOC_Os04g15760.1|13104.m01417|cDNA
osa-MIR819j	26	47	13	121	4e-12	0.853211	LOC_Os03g22670.1|13103.m02730|cDNA
osa-MIR819j	26	47	13	95	3.3e-08	0.880952	LOC_Os03g15033.1|13103.m01758|cDNA
osa-MIR819j	26	47	7	92	2.8e-06	0.802326	LOC_Os12g44250.1|13112.m04676|cDNA
osa-MIR819j	26	47	13	84	9.1e-05	0.819444	LOC_Os02g38690.1|13102.m04260|cDNA
osa-MIR819j	26	47	13	84	9.9e-05	0.819444	LOC_Os05g50440.1|13105.m05412|cDNA
osa-MIR819j	26	47	12	79	0.0012	0.808824	LOC_Os09g02620.1|13109.m00182|cDNA
osa-MIR819k	15	36	2	156	2.9e-24	0.929032	LOC_Os12g02520.1|13112.m00186|cDNA
osa-MIR819k	15	36	1	155	5.9e-23	0.903846	LOC_Os03g29680.1|13103.m03404|cDNA
osa-MIR819k	15	36	5	155	2.2e-21	0.89404	LOC_Os09g31506.1|13109.m03160|cDNA
osa-MIR819k	15	36	2	155	5e-21	0.87013	LOC_Os02g05810.1|13102.m00639|cDNA
osa-MIR819k	15	36	1	155	1.1e-20	0.870968	LOC_Os05g48940.1|13105.m05227|cDNA
osa-MIR819k	15	36	2	155	3.8e-20	0.857143	LOC_Os06g35590.1|13106.m03675|cDNA
osa-MIR819k	15	36	2	155	4.8e-20	0.857143	LOC_Os06g43660.1|13106.m04574|cDNA
osa-MIR819k	15	36	2	155	8e-20	0.87013	LOC_Os06g12455.1|13106.m10456|cDNA
osa-MIR819k	15	36	13	155	1.2e-19	0.881119	LOC_Os12g40920.1|13112.m04265|cDNA
osa-MIR819k	15	36	1	155	1.5e-19	0.845161	LOC_Os01g29820.1|13101.m03091|cDNA
osa-MIR819k	15	36	2	155	2.3e-19	0.851852	LOC_Os06g16330.1|13106.m01801|cDNA
osa-MIR819k	15	36	2	155	6.1e-19	0.837662	LOC_Os12g13174.1|13112.m01399|cDNA
osa-MIR819k	15	36	3	155	1.2e-18	0.836601	LOC_Os01g66960.1|13101.m07257|cDNA
osa-MIR819k	15	36	2	155	2.5e-18	0.837662	LOC_Os12g35480.1|13112.m03632|cDNA
osa-MIR819k	15	36	2	156	3.1e-18	0.819355	LOC_Os04g39600.1|13104.m03842|cDNA
osa-MIR819k	15	36	2	156	6.6e-18	0.812903	LOC_Os02g43560.1|13102.m04838|cDNA
osa-MIR819k	15	36	2	155	7.3e-18	0.831169	LOC_Os01g47680.1|13101.m04931|cDNA
osa-MIR819k	15	36	1	156	1.2e-17	0.807692	LOC_Os06g47850.1|13106.m05081|cDNA
osa-MIR819k	15	36	2	155	1.3e-17	0.818182	LOC_Os04g58070.1|13104.m06091|cDNA
osa-MIR819k	15	36	2	155	2.7e-17	0.831169	LOC_Os04g44590.1|13104.m04453|cDNA
osa-MIR819k	15	36	1	156	3e-17	0.801282	LOC_Os09g33930.1|13109.m03394|cDNA
osa-MIR819k	15	36	2	155	3.2e-17	0.805195	LOC_Os08g04300.1|13108.m00407|cDNA
osa-MIR819k	15	36	2	156	5.1e-17	0.8	LOC_Os05g43650.1|13105.m04601|cDNA
osa-MIR819k	15	36	1	155	5.2e-17	0.8	LOC_Os03g50070.1|13103.m05443|cDNA
osa-MIR819k	15	36	2	156	1.8e-16	0.8	LOC_Os08g36840.1|13108.m03870|cDNA
osa-MIR819k	15	36	1	116	3.4e-12	0.827586	LOC_Os03g22670.1|13103.m02730|cDNA
osa-MIR819k	15	36	2	101	3.6e-12	0.88	LOC_Os04g15760.1|13104.m01417|cDNA
osa-MIR819k	15	36	2	121	1.5e-10	0.801653	LOC_Os04g39610.1|13104.m03843|cDNA
osa-MIR819k	15	36	2	84	1.4e-08	0.879518	LOC_Os09g30140.1|13109.m03003|cDNA
osa-MIR819k	15	36	2	84	7.2e-08	0.857143	LOC_Os03g15033.1|13103.m01758|cDNA
osa-MIR819k	15	36	1	73	1.8e-05	0.835616	LOC_Os02g38690.1|13102.m04260|cDNA
osa-MIR819k	15	36	1	67	7e-05	0.835821	LOC_Os05g50440.1|13105.m05412|cDNA
osa-MIR819k	15	36	1	68	0.00028	0.808824	LOC_Os06g01950.1|13106.m00106|cDNA
osa-MIR819k	15	36	2	67	0.00076	0.80303	LOC_Os08g31910.1|13108.m03312|cDNA
osa-MIR819k	15	36	2	57	0.0085	0.839286	LOC_Os11g41670.1|13111.m04137|cDNA
osa-MIR821a	15	38	1	115	3.4e-13	0.895652	LOC_Os12g16350.1|13112.m01729|cDNA
osa-MIR821a	15	38	1	85	3.8e-05	0.8	LOC_Os08g11480.1|13108.m01226|cDNA
osa-MIR821a	15	38	10	85	9.1e-05	0.842105	LOC_Os07g13234.1|13107.m01376|cDNA
osa-MIR821b	21	44	1	122	6.6e-13	0.860656	LOC_Os12g16350.1|13112.m01729|cDNA
osa-MIR821c	11	34	1	111	1.7e-12	0.891892	LOC_Os12g16350.1|13112.m01729|cDNA
osa-MIR821c	11	34	6	81	0.00044	0.802632	LOC_Os07g13234.1|13107.m01376|cDNA
osa-MIR444b	100	120	76	138	3e-10	1	LOC_Os02g36924.1|13102.m04037|cDNA
osa-MIR444b	106	126	76	138	3e-10	1	LOC_Os02g36924.1|13102.m04037|cDNA
osa-MIR444b	100	120	79	137	4.4e-09	0.983051	LOC_Os04g38780.1|13104.m03732|cDNA
osa-MIR444b	106	126	79	137	4.4e-09	0.983051	LOC_Os04g38780.1|13104.m03732|cDNA
osa-MIR444b	100	120	63	138	6.3e-07	0.818182	LOC_Os08g33488.1|13108.m03490|cDNA
osa-MIR444b	106	126	63	138	6.3e-07	0.818182	LOC_Os08g33488.1|13108.m03490|cDNA
osa-MIR444b	100	120	82	138	1.3e-06	0.912281	LOC_Os02g49840.1|13102.m05658|cDNA
osa-MIR444b	106	126	82	138	1.3e-06	0.912281	LOC_Os02g49840.1|13102.m05658|cDNA
osa-MIR444c	98	118	77	138	5.2e-11	1	LOC_Os04g38780.1|13104.m03732|cDNA
osa-MIR444c	104	124	77	138	5.2e-11	1	LOC_Os04g38780.1|13104.m03732|cDNA
osa-MIR444c	98	118	77	137	1.5e-06	0.868852	LOC_Os08g33488.1|13108.m03490|cDNA
osa-MIR444c	104	124	77	137	1.5e-06	0.868852	LOC_Os08g33488.1|13108.m03490|cDNA
osa-MIR444c	98	118	80	137	2.6e-06	0.87931	LOC_Os02g49840.1|13102.m05658|cDNA
osa-MIR444c	104	124	80	137	2.6e-06	0.87931	LOC_Os02g49840.1|13102.m05658|cDNA
osa-MIR444d	82	102	50	143	3.7e-11	0.851064	LOC_Os02g49840.1|13102.m05658|cDNA
osa-MIR444d	103	123	50	143	3.7e-11	0.851064	LOC_Os02g49840.1|13102.m05658|cDNA
osa-MIR444d	108	128	50	143	3.7e-11	0.851064	LOC_Os02g49840.1|13102.m05658|cDNA
osa-MIR444d	103	123	85	142	1.9e-06	0.913793	LOC_Os02g36924.1|13102.m04037|cDNA
osa-MIR444d	108	128	85	142	1.9e-06	0.913793	LOC_Os02g36924.1|13102.m04037|cDNA
osa-MIR444d	103	123	90	142	1.5e-05	0.943396	LOC_Os08g33488.1|13108.m03490|cDNA
osa-MIR444d	108	128	90	142	1.5e-05	0.943396	LOC_Os08g33488.1|13108.m03490|cDNA
osa-MIR444d	103	123	85	142	2e-05	0.87931	LOC_Os04g38780.1|13104.m03732|cDNA
osa-MIR444d	108	128	85	142	2e-05	0.87931	LOC_Os04g38780.1|13104.m03732|cDNA
osa-MIR444e	99	119	83	140	0.00026	0.844828	LOC_Os08g33479.1|13108.m03488|cDNA
osa-MIR444f	124	144	95	153	6.6e-06	0.898305	LOC_Os02g36924.1|13102.m04037|cDNA
osa-MIR444f	124	144	104	153	1.9e-05	0.94	LOC_Os02g49840.1|13102.m05658|cDNA
osa-MIR444f	124	144	101	153	3.2e-05	0.90566	LOC_Os04g38780.1|13104.m03732|cDNA
osa-MIR444f	124	144	103	153	0.00011	0.901961	LOC_Os08g33488.1|13108.m03490|cDNA
osa-MIR1440	10	29	2	48	0.0012	0.914894	LOC_Os07g27450.1|13107.m02740|cDNA
osa-MIR1441	140	160	90	180	3.8e-14	0.902174	LOC_Os01g46130.1|13101.m04739|cDNA
osa-MIR1441	140	160	87	180	1.8e-12	0.852632	LOC_Os05g03440.1|13105.m00329|cDNA
osa-MIR1441	140	160	122	180	0.00018	0.830508	LOC_Os07g48680.1|13107.m05218|cDNA
osa-MIR1441	140	160	138	180	0.018	0.883721	LOC_Os11g36620.1|13111.m03587|cDNA
osa-MIR1442	6	25	1	68	1e-05	0.84058	LOC_Os04g32540.1|13104.m03116|cDNA
osa-MIR1442	6	25	1	68	0.00016	0.811594	LOC_Os01g51800.1|13101.m05410|cDNA
osa-MIR1442	6	25	6	70	0.0029	0.80597	LOC_Os04g28250.1|13104.m02675|cDNA
osa-MIR1439	132	152	100	159	0.013	0.833333	LOC_Os05g34320.1|13105.m03568|cDNA
osa-MIR1439	132	152	102	165	0.033	0.8	LOC_Os03g44835.1|13103.m12846|cDNA
osa-MIR1850	18	38	1	63	0.012	0.8125	LOC_Os02g05244.1|13102.m00562|cDNA
osa-MIR1850	43	63	1	63	0.012	0.8125	LOC_Os02g05244.1|13102.m00562|cDNA
osa-MIR1846a	33	53	1	100	8.8e-10	0.95	LOC_Os02g43950.1|13102.m04890|cDNA
osa-MIR1846a	62	82	1	100	8.8e-10	0.95	LOC_Os02g43950.1|13102.m04890|cDNA
osa-MIR1846a	33	53	1	100	1.5e-09	0.94	LOC_Os10g12320.1|13110.m01118|cDNA
osa-MIR1846a	62	82	1	100	1.5e-09	0.94	LOC_Os10g12320.1|13110.m01118|cDNA
osa-MIR1846b	33	53	1	100	5.7e-11	0.93	LOC_Os02g43950.1|13102.m04890|cDNA
osa-MIR1846b	62	82	1	100	5.7e-11	0.93	LOC_Os02g43950.1|13102.m04890|cDNA
osa-MIR1846b	33	53	1	100	1.1e-10	0.92	LOC_Os10g12320.1|13110.m01118|cDNA
osa-MIR1846b	62	82	1	100	1.1e-10	0.92	LOC_Os10g12320.1|13110.m01118|cDNA
osa-MIR1884a	9	30	1	88	6.1e-06	0.818182	LOC_Os03g42550.1|13103.m04577|cDNA
osa-MIR1862a	55	78	1	87	4e-09	0.8	LOC_Os06g30280.1|13106.m03126|cDNA
osa-MIR1862a	55	78	34	88	0.00078	0.818182	LOC_Os07g28260.1|13107.m02827|cDNA
osa-MIR1862a	55	78	34	87	0.0015	0.814815	LOC_Os04g32540.1|13104.m03116|cDNA
osa-MIR1862a	55	78	34	87	0.0016	0.814815	LOC_Os06g37610.1|13106.m03894|cDNA
osa-MIR1862a	55	78	34	87	0.0061	0.814815	LOC_Os09g30410.1|13109.m03039|cDNA
osa-MIR1862a	55	78	34	87	0.0072	0.814815	LOC_Os07g09460.1|13107.m00952|cDNA
osa-MIR1862a	55	78	48	87	0.029	0.85	LOC_Os02g26984.1|13102.m02932|cDNA
osa-MIR1862b	132	155	110	162	0.0074	0.811321	LOC_Os02g58100.1|13102.m06726|cDNA
osa-MIR1862c	56	79	30	88	0.00011	0.830508	LOC_Os02g37694.1|13102.m04124|cDNA
osa-MIR812f	146	169	1	178	4.5e-17	0.823204	LOC_Os03g50620.1|13103.m05508|cDNA
osa-MIR1862d	90	113	72	122	0.037	0.807692	LOC_Os02g07000.1|13102.m00785|cDNA
osa-MIR1862e	60	83	44	91	0.026	0.833333	LOC_Os02g58100.1|13102.m06726|cDNA
osa-MIR1882a	24	47	3	83	1.6e-10	0.876543	LOC_Os03g02010.1|13103.m00143|cDNA
osa-MIR1882b	22	45	1	81	6.2e-10	0.851852	LOC_Os03g02010.1|13103.m00143|cDNA
osa-MIR1882c	7	30	1	67	1.2e-08	0.865672	LOC_Os03g02010.1|13103.m00143|cDNA
osa-MIR1882d	22	45	1	81	2e-11	0.876543	LOC_Os03g02010.1|13103.m00143|cDNA
osa-MIR1882e	11	34	1	71	1.1e-09	0.887324	LOC_Os03g02010.1|13103.m00143|cDNA
osa-MIR1882f	22	45	1	82	3.2e-12	0.890244	LOC_Os03g02010.1|13103.m00143|cDNA
osa-MIR1882g	21	44	2	79	4.7e-09	0.848101	LOC_Os03g02010.1|13103.m00143|cDNA
osa-MIR1882h	36	59	6	96	2.2e-10	0.835165	LOC_Os03g02010.1|13103.m00143|cDNA
osa-MIR812g	173	196	9	242	4.6e-25	0.810127	LOC_Os04g54560.1|13104.m05644|cDNA
osa-MIR812g	173	196	73	237	1.4e-16	0.813253	LOC_Os04g47140.1|13104.m04768|cDNA
osa-MIR812g	173	196	170	239	0.048	0.805556	LOC_Os03g48380.1|13103.m05219|cDNA
osa-MIR812j	200	223	98	267	3.6e-16	0.80814	LOC_Os11g31690.1|13111.m03073|cDNA
osa-MIR1883b	30	53	23	132	2.7e-13	0.803571	LOC_Os12g15260.1|13112.m01611|cDNA
osa-MIR1319	25	48	1	121	4.7e-30	1	LOC_Os11g02379.1|13111.m00164|cDNA
osa-MIR1846c	20	40	1	86	6.7e-10	0.94186	LOC_Os10g12320.1|13110.m01118|cDNA
osa-MIR1846c	49	69	1	86	6.7e-10	0.94186	LOC_Os10g12320.1|13110.m01118|cDNA
osa-MIR1846c	20	40	1	86	4.8e-09	0.918605	LOC_Os02g43950.1|13102.m04890|cDNA
osa-MIR1846c	49	69	1	86	4.8e-09	0.918605	LOC_Os02g43950.1|13102.m04890|cDNA
osa-MIR1846e	10	29	1	69	0.0017	0.855072	LOC_Os10g12320.1|13110.m01118|cDNA
osa-MIR1846e	10	29	1	69	0.0021	0.855072	LOC_Os02g43950.1|13102.m04890|cDNA

## Sheet: Sheet5
Table S1e. miRNA genes originated from inverted duplication in A. thaliana.
miR ID	Start position of miRNA on pre-miRNA	End position of miRNA on pre-miRNA	Start position of match region on pre-miRNA	End position of match region on pre-miRNA	Eval	Identity	mRNA
ath-MIR161	38	58	31	90	0.012	0.833333	AT5G41170.1
ath-MIR161	47	67	31	90	0.012	0.833333	AT5G41170.1
ath-MIR398b	86	106	1	116	7.1e-28	1	AT5G14550.1
ath-MIR398c	85	105	1	115	1.7e-25	0.974138	AT5G14550.1
ath-MIR400	12	32	10	65	0.0017	0.803571	AT1G06580.1
ath-MIR778	7	27	1	50	3.4e-05	0.9	AT2G22740.1
ath-MIR780	129	149	72	170	8e-19	1	AT4G14810.1
ath-MIR780	150	170	72	170	8e-19	1	AT4G14810.1
ath-MIR826	50	70	1	75	2.9e-11	0.973684	AT4G03060.1
ath-MIR826	50	70	1	74	7.6e-06	0.813333	AT4G03050.1
ath-MIR833	54	75	1	92	1.1e-08	0.806452	AT3G11000.1
ath-MIR841	50	70	1	70	0.0042	0.828571	AT2G38810.1
ath-MIR841	50	70	1	70	0.0097	0.8	AT3G54560.1
ath-MIR846	288	308	225	336	8.4e-11	0.823009	AT1G57570.1
ath-MIR859	18	38	1	58	0.0024	0.844828	AT3G17265.1
ath-MIR859	18	38	1	49	0.046	0.836735	AT3G17570.1

## Sheet: Sheet4
Table S1d. Pseudogene-related miRNA genes in O. sativa.
miR ID	miR chr	miR start	miR end	miR dir	pgene chr	pgene start	pgene end	pgene dir	Paternity	Class
osa-MIR439b	10	5338996	5339055	+	10	5338968	5339117	-	LOC_Os01g26340.1	FRAG
osa-MIR1851	5	25966108	25966578	+	5	25966238	25966622	+	LOC_Os08g14050.1	FRAG
osa-MIR1846c	12	269780	269865	+	12	269554	269880	-	LOC_Os10g12320.1	PSSD
*Coordinates of miRNAs used in this analysis is on genomes of TIGR release V5 due to the pseudogene data of rice in pseudogene database were annotated on genomes of TIGR release V5.

## Sheet: Sheet3
Table S1c. Pseudogene-related miRNA genes in A. thaliana.
miR ID	miR chr	miR start	miR end	miR dir	pgene chr	pgene start	pgene end	pgene dir	Class	Paternity
ath-MIR822	5	897019	897355	-	5	897187	897409	+	Ambiguous	AT2G13900_1
ath-MIR833	1	29530044	29530230	+	1	29529730	29530147	-	Ambiguous	AT3G11000_1
ath-MIR836	2	10641359	10641695	-	2	10640848	10641542	-	Ambiguous	AT1G50790_1
ath-MIR846	1	22581040	22581398	+	1	22581263	22581361	-	Ambiguous	AT1G57570_1

## Sheet: Sheet2
Table S1b. TE-related miRNA genes in O. sativa.
miR ID	miR chr	mir start	miR end	miR dir	TE name	TE family	TE chr	TE start	TE end	TE dir	SW-value	Div-value	Percentage	TE ID
osa-MIR437	2	17044466	17044678	-	STOWAWAY41_OS	DNA/TcMar-Stowaway	2	17044466	17044544	C	380	16.5	0.306818	55869
osa-MIR437	2	17044466	17044678	-	STOWAWAY41_OS	DNA/TcMar-Stowaway	2	17044553	17044682	+	354	22.5	0.5	55870
osa-MIR439b	10	5589460	5589519	+	MuDR4_OS	DNA/MuDR	10	5589420	5589515	+	301	26.9	0.0124836	273631
osa-MIR439b	10	5589460	5589519	+	MuDR4_OS	DNA/MuDR	10	5589435	5589599	C	516	26.4	0.021682	273630
osa-MIR441c	1	32194600	32194753	+	STOWAWAY1_OS	DNA/TcMar-Stowaway	1	32194602	32194751	+	1003	9.4	1	30142
osa-MIR443	3	30014488	30014635	+	STOWAWAY47_OS	DNA/TcMar-Stowaway	3	30014482	30014644	C	462	22.1	0.97973	101245
osa-MIR445a	7	28118232	28118499	+	NDNA2TNA_OS	DNA/Tourist	7	28118194	28118538	C	2672	6.4	1	219348
osa-MIR446	6	11975952	11976126	+	STOWAWAY1_OS	DNA/TcMar-Stowaway	6	11975961	11976110	C	1067	9.4	1	175704
osa-MIR807a	1	38984952	38985203	+	ECR	DNA/Tourist	1	38985069	38985249	+	1023	12.6	0.454315	36003
osa-MIR806a	1	42926954	42927205	-	TREP215	DNA/TcMar-Stowaway	1	42926960	42927197	C	1433	13.1	1	39714
osa-MIR806b	2	5044109	5044323	-	TREP215	DNA/TcMar-Stowaway	2	5044096	5044336	C	1371	15.1	1	44682
osa-MIR806c	3	36187171	36187440	-	TREP215	DNA/TcMar-Stowaway	3	36187185	36187423	C	1520	13.4	1	106840
osa-MIR806d	4	33602244	33602514	-	TREP215	DNA/TcMar-Stowaway	4	33602261	33602498	C	1366	15.1	1	135425
osa-MIR806f	8	27962767	27963007	+	TREP215	DNA/TcMar-Stowaway	8	27962768	27963006	+	1566	13	1	246558
osa-MIR806g	10	22846562	22846801	+	TREP215	DNA/TcMar-Stowaway	10	22846562	22846801	+	1496	13.8	1	289675
osa-MIR806g	10	22846562	22846801	+	TREP215	DNA/TcMar-Stowaway	10	22846562	22846801	+	1496	13.8	1	289675
osa-MIR806h	11	28396749	28397019	-	TREP215	DNA/TcMar-Stowaway	11	28396768	28397006	C	1691	10.5	1	316105
osa-MIR807b	2	24481931	24482076	-	ECR	DNA/Tourist	2	24481833	24482196	C	1477	14.1	1	63262
osa-MIR807c	4	23920300	23920483	+	ECR	DNA/Tourist	4	23920198	23920574	+	2240	13.8	1	127570
osa-MIR808	3	8866921	8867072	+	STOWAWAY1_OS	DNA/TcMar-Stowaway	3	8866922	8867071	C	1190	4.7	1	80627
osa-MIR809a	3	26779395	26779555	-	STOWAWAY1_OS	DNA/TcMar-Stowaway	3	26779400	26779551	+	1097	7.4	1	98106
osa-MIR809b	5	26801752	26801903	-	STOWAWAY1_OS	DNA/TcMar-Stowaway	5	26801761	26801891	+	888	3.9	1	161090
osa-MIR809c	6	29694703	29694857	+	STOWAWAY1_OS	DNA/TcMar-Stowaway	6	29694706	29694854	+	1021	10.1	1	192300
osa-MIR809d	7	14712001	14712167	+	STOWAWAY1_OS	DNA/TcMar-Stowaway	7	14712011	14712160	+	1201	4.7	1	206689
osa-MIR809e	8	15448009	15448169	-	STOWAWAY1_OS	DNA/TcMar-Stowaway	8	15448011	15448167	C	998	8.1	1	234302
osa-MIR809f	9	12000642	12000795	+	STOWAWAY1_OS	DNA/TcMar-Stowaway	9	12000644	12000793	+	1095	7.4	1	257339
osa-MIR809g	11	25473139	25473290	-	STOWAWAY1_OS	DNA/TcMar-Stowaway	11	25473140	25473289	+	1167	5.4	1	313555
osa-MIR809h	12	5776955	5777088	+	STOWAWAY1_OS	DNA/TcMar-Stowaway	12	5776947	5777094	+	1119	6.1	0.986577	321410
osa-MIR811a	6	13901553	13901742	+	TAMI2	DNA	6	13901520	13901775	+	2086	4.7	1	177478
osa-MIR811b	10	2386843	2387032	+	TAMI2	DNA	10	2386810	2387064	+	2058	5.1	0.996063	270674
osa-MIR811c	11	5200667	5200825	-	TAMI2	DNA	11	5200667	5200825	+	1280	3.8	0.622047	294619
osa-MIR811c	11	5200667	5200825	-	TAMI2	DNA	11	5200667	5200825	+	1280	3.8	0.622047	294619
osa-MIR812a	1	33946107	33946340	+	STOWAWAY51_OS	DNA/TcMar-Stowaway	1	33946103	33946344	+	1761	8.7	0.987805	31603
osa-MIR812b	2	1936324	1936493	-	STOWAWAY51_OS	DNA/TcMar-Stowaway	2	1936290	1936527	+	1488	12.2	0.987805	41637
osa-MIR812c	6	26259310	26259473	+	STOWAWAY9_OS	DNA/TcMar-Stowaway	6	26259280	26259504	+	1127	18.8	1	188911
osa-MIR812d	7	22394230	22394382	+	STOWAWAY44_OS	DNA/TcMar-Stowaway	7	22394191	22394421	C	1306	13.1	1	214067
osa-MIR812e	8	16398432	16398601	+	STOWAWAY44_OS	DNA/TcMar-Stowaway	8	16398398	16398635	+	1386	13.6	1	235194
osa-MIR813	11	23148631	23148833	+	TOURIST6_OS	DNA/Tourist	11	23148617	23148836	+	812	22.3	0.649701	311286
osa-MIR814a	1	22373985	22374081	+	STOWAWAY47_OS	DNA/TcMar-Stowaway	1	22373959	22374107	+	891	15.6	1	20906
osa-MIR814b	2	26335342	26335415	+	STOWAWAY47_OS	DNA/TcMar-Stowaway	2	26335309	26335447	+	652	18	1	65055
osa-MIR814c	2	10889670	10889752	-	STOWAWAY47_OS	DNA/TcMar-Stowaway	2	10889643	10889763	+	524	20	0.709459	50537
osa-MIR816	10	21736809	21736885	+	STOWAWAY47_OS	DNA/TcMar-Stowaway	10	21736785	21736920	C	516	21.5	0.918919	288675
osa-MIR817	2	12276361	12276443	-	ENSPM3_OS	DNA/En-Spm	2	12276362	12276927	C	3063	19.3	0.0518594	51919
osa-MIR818a	1	40414379	40414522	+	STOWAWAY15-2_OS	DNA/TcMar-Stowaway	1	40414378	40414520	+	947	14	0.986207	37333
osa-MIR818b	2	4007187	4007299	+	STOWAWAY46_OS	DNA/Stowaway	2	4007182	4007301	C	428	12.1	0.980519	43478
osa-MIR818c	2	35922869	35923044	+	STOWAWAY46_OS	DNA/Stowaway	2	35922875	35923032	+	546	18.5	0.954545	73218
osa-MIR818d	4	34784050	34784188	-	TREP220	DNA/TcMar-Stowaway	4	34784062	34784174	+	428	19.7	1	136408
osa-MIR818e	7	28153439	28153663	-	STOWAWAY21_OS	DNA/TcMar-Stowaway	7	28153437	28153667	+	1324	12.2	0.995885	219385
osa-MIR819a	1	41206351	41206475	+	STOWAWAY1_OS	DNA/TcMar-Stowaway	1	41206348	41206478	+	669	14.5	1	38166
osa-MIR819b	2	34659352	34659517	+	STOWAWAY50_OS	DNA/TcMar-Stowaway	2	34659358	34659511	C	816	13	1	72213
osa-MIR819c	2	33750674	33750827	+	STOWAWAY1_OS	DNA/TcMar-Stowaway	2	33750676	33750825	+	887	14.1	1	71423
osa-MIR819e	3	36260775	36260928	-	STOWAWAY1_OS	DNA/TcMar-Stowaway	3	36260777	36260926	C	867	14.8	1	106916
osa-MIR819f	4	35104592	35104735	-	STOWAWAY50_OS	DNA/TcMar-Stowaway	4	35104587	35104739	C	814	13.7	0.994253	136659
osa-MIR819g	5	28024575	28024721	+	STOWAWAY1_OS	DNA/TcMar-Stowaway	5	28024574	28024723	+	820	16.1	1	162200
osa-MIR819h	6	10052973	10053127	-	STOWAWAY50_OS	DNA/TcMar-Stowaway	6	10052973	10053120	+	736	15.5	0.965517	173895
osa-MIR819h	6	10052973	10053127	-	STOWAWAY50_OS	DNA/TcMar-Stowaway	6	10052973	10053120	+	736	15.5	0.965517	173895
osa-MIR819i	7	27792077	27792274	+	STOWAWAY1_OS	DNA/TcMar-Stowaway	7	27792105	27792254	+	834	16.8	1	219059
osa-MIR819j	8	28211312	28211486	+	STOWAWAY1_OS	DNA/TcMar-Stowaway	8	28211326	28211475	+	846	15.4	1	246758
osa-MIR819k	10	18632622	18632777	-	STOWAWAY50_OS	DNA/TcMar-Stowaway	10	18632623	18632776	+	831	12.3	1	285542
osa-MIR821a	3	22972713	22972986	+	OSTE22	DNA	3	22972382	22973166	C	4277	12.3	0.790161	94085
osa-MIR821b	7	16416232	16416518	+	ENSPM3_OS	DNA/En-Spm	7	16415718	16416834	+	3940	21.8	0.100674	208210
osa-MIR821b	7	16416232	16416518	+	OSTE22	DNA	7	16416060	16416843	+	4435	13.3	0.790161	208211
osa-MIR821c	8	19922416	19922681	-	ENSPM3_OS	DNA/En-Spm	8	19921922	19923007	+	4056	20.8	0.100674	238497
osa-MIR821c	8	19922416	19922681	-	OSTE22	DNA	8	19922233	19923040	+	4320	14.6	0.813253	238498
osa-MIR1431	1	4765320	4765559	-	DELAY	DNA/hAT	1	4765348	4765538	+	875	15.7	1	4253
osa-MIR1435	1	29288235	29288417	-	STOWAWAY41_OS	DNA/TcMar-Stowaway	1	29288227	29288425	+	548	17.4	0.810606	27556
osa-MIR1436	1	20315541	20315701	-	STOWAWAY47_OS	DNA/TcMar-Stowaway	1	20315560	20315690	C	558	18.3	1	18839
osa-MIR1437	8	3954905	3955092	+	SETARIA1	DNA/MuDR	8	3954126	3955506	+	1368	24.5	1	224391
osa-MIR1441	12	19457211	19457390	-	OLO24	DNA/Tourist	12	19456961	19457304	C	2308	9.9	1	333019
osa-MIR1439	12	10071520	10071691	+	TREP219	DNA/TcMar-Stowaway	12	10071542	10071589	+	333	12.5	0.461538	325267
osa-MIR1439	12	10071520	10071691	+	STOWAWAY23_OS	DNA/TcMar-Stowaway	12	10071593	10071667	+	483	13.3	0.76	325268
osa-MIR827	8	5939431	5939562	-	EnSpm-N2_OS	DNA/En-Spm	8	5939320	5940394	+	1390	23.8	1	226409
osa-MIR1847	1	20331833	20331942	+	MERMITE	DNA	1	20331867	20331907	C	241	15	0.028551	18853
osa-MIR1849	4	22039694	22039783	+	STOWAWAY46_OS	DNA/Stowaway	4	22039719	22039799	C	415	18.5	0.558442	125942
osa-MIR1854	8	7857369	7857476	-	MDR1	DNA/MuDR	8	7856812	7857711	C	2611	13.1	0.128268	227957
osa-MIR1884a	2	10873351	10873564	+	STOWAWAY2_OS	DNA/TcMar-Stowaway	2	10873354	10873574	+	1003	16.7	0.928	50528
osa-MIR1862a	1	26191264	26191351	+	STOWAWAY47_OS	DNA/TcMar-Stowaway	1	26191297	26191350	C	356	7.5	0.358108	24740
osa-MIR1862b	8	8340204	8340402	-	STOWAWAY47_OS	DNA/TcMar-Stowaway	8	8340241	8340365	C	560	18.4	0.986486	228421
osa-MIR1862c	10	16022656	16022744	+	STOWAWAY47_OS	DNA/TcMar-Stowaway	10	16022655	16022712	+	285	17.6	0.385135	282763
osa-MIR1862c	10	16022656	16022744	+	STOWAWAY47_OS	DNA/TcMar-Stowaway	10	16022686	16022743	C	324	12.3	0.385135	282763
osa-MIR1867	3	30507952	30508075	+	EnSpm-11_OS	DNA/En-Spm	3	30507949	30508069	C	434	22.7	0.00967545	101711
osa-MIR812f	4	13234213	13234391	+	STOWAWAY44_OS	DNA/TcMar-Stowaway	4	13234184	13234412	+	1334	14	0.970833	117535
osa-MIR1862d	10	4850148	4850297	+	TREP220	DNA/TcMar-Stowaway	10	4850176	4850269	+	306	20.4	1	272986
osa-MIR1876	10	4849902	4850058	+	DEBOAT	DNA/hAT	10	4849949	4850040	C	233	23.9	0.736364	272985
osa-MIR1884b	10	4850453	4850673	+	STOWAWAY2_OS	DNA/TcMar-Stowaway	10	4850448	4850678	+	736	17.6	1	272988
osa-MIR1862e	11	2519136	2519228	+	STOWAWAY47_OS	DNA/Stowaway	11	2519136	2519197	+	227	20.8	0.398649	291951
osa-MIR1862e	11	2519136	2519228	+	STOWAWAY47_OS	DNA/Stowaway	11	2519136	2519197	+	227	20.8	0.398649	291951
osa-MIR1862e	11	2519136	2519228	+	STOWAWAY47_OS	DNA/TcMar-Stowaway	11	2519181	2519226	C	258	15.2	0.310811	291951
osa-MIR1880	11	13496198	13496326	+	CACTA-L	DNA/En-Spm	11	13495903	13496437	+	812	26.3	0.424634	301838
osa-MIR812g	3	5229013	5229254	+	STOWAWAY44_OS	DNA/TcMar-Stowaway	3	5229021	5229249	C	1353	10.6	1	77614
osa-MIR812i	7	22151336	22151577	+	STOWAWAY44_OS	DNA/TcMar-Stowaway	7	22151340	22151572	+	1229	16	0.995833	213828
osa-MIR812j	8	19803620	19803916	+	STOWAWAY44_OS	DNA/TcMar-Stowaway	8	19803645	19803883	C	1389	15.5	1	238366
osa-MIR1883a	11	13059842	13059959	+	ENSPM4_OS	DNA/En-Spm	11	13059774	13059959	+	568	23.3	0.0165375	301436
osa-MIR1883a	11	13059842	13059959	+	ENSPM4_OS	DNA/En-Spm	11	13059815	13060081	C	1122	25.2	0.0229974	301435
osa-MIR1883b	11	9362570	9362705	-	ENSPM4_OS	DNA/En-Spm	11	9362424	9362820	C	1185	26.2	0.0408269	298487
osa-MIR1319	11	701074	701194	-	EnSpm-11_OS	DNA/En-Spm	11	701076	701173	+	339	21	0.00830413	290443
osa-MIR1319	11	701074	701194	-	EnSpm-11_OS	DNA/En-Spm	11	701093	701259	C	584	20.2	0.0105897	290444
osa-MIR2105	12	4601427	4601509	+	CACTA-D	DNA/En-Spm	12	4601128	4601744	+	1220	20.9	0.662811	320410

## Sheet: Sheet1
Table S1a. TE-related miRNA genes in A. thaliana.
miR ID	miR chr	miR start	miR end	miR dir	TE name	TE family	TE chr	TE start	TE end	TE dir	SW-value	Div-value	Percentage	TE ID
ath-MIR405a	2	9642037	9642193	-	SIMPLEHAT2	DNA/hAT	2	9641785	9642201	+	2553	9.3	0.327815	16910
ath-MIR405b	5	20649740	20649863	+	SIMPLEHAT2	DNA/hAT	5	20649522	20649898	+	1935	10.4	0.307947	45509
ath-MIR405d	4	2789653	2789738	-	SIMPLEHAT2	DNA/hAT	4	2789601	2790011	C	2512	11.1	0.341887	30728
ath-MIR407	2	13873282	13873544	+	ATMU9	DNA/MuDR	2	13873283	13873398	+	627	18.3	0.0245046	18448
ath-MIR407	2	13873282	13873544	+	ATMU9	DNA/MuDR	2	13873412	13873540	C	619	17.9	0.0264223	18448
