# Supplementary material for: Evolution of MicroRNA Genes in Oryza sativa and Arabidopsis thaliana: An Update of the Inverted Duplication Model
Source: PLoS One. 2011 Dec 14;6(12):e28073. doi: 10.1371/journal.pone.0028073 (PMC3237417; doi:10.1371/journal.pone.0028073)
Supplement: Table S3 — Difference among miRNA genes with different modes of origin in O. sativa and A. thaliana. (XLS) [file pone.0028073.s007.xls]

## Sheet: Sheet7
Table S3g. GO analysis for target genes of miRNA genes originated from segmental duplication in A. thaliana.
GOID	Ontology	Term	p
GO:0003677	molecular_function	DNA binding	0.0443223
GO:0001071	molecular_function	nucleic acid binding transcription factor activity	0.0697777
GO:0003700	molecular_function	sequence-specific DNA binding transcription factor activity	0.0697777
GO:0009889	biological_process	regulation of biosynthetic process	0.0837804
GO:0010556	biological_process	regulation of macromolecule biosynthetic process	0.0697777
GO:0019219	biological_process	regulation of nucleobase, nucleoside, nucleotide and nucleic acid metabolic process	0.0794201
GO:0019222	biological_process	regulation of metabolic process	0.0960887
GO:0031326	biological_process	regulation of cellular biosynthetic process	0.0823857
GO:0045449	biological_process	regulation of transcription	0.0618699
GO:0050789	biological_process	regulation of biological process	0.0930554
GO:0050794	biological_process	regulation of cellular process	0.0861049
GO:0051171	biological_process	regulation of nitrogen compound metabolic process	0.0843039
GO:2000112	biological_process	regulation of cellular macromolecule biosynthetic process	0.0697777
GO:0004672	molecular_function	protein kinase activity	0.0697777
GO:0016301	molecular_function	kinase activity	0.0697777
GO:0004674	molecular_function	protein serine/threonine kinase activity	0.0191703
GO:0006464	biological_process	protein modification process	0.0365484
GO:0006468	biological_process	protein phosphorylation	0.00475922
GO:0006793	biological_process	phosphorus metabolic process	0.0134005
GO:0006796	biological_process	phosphate metabolic process	0.0134005
GO:0016310	biological_process	phosphorylation	0.00707341
GO:0043412	biological_process	macromolecule modification	0.0697777
GO:0008270	molecular_function	zinc ion binding	0.00145676
GO:0043167	molecular_function	ion binding	0.0452865
GO:0043169	molecular_function	cation binding	0.0452865
GO:0046872	molecular_function	metal ion binding	0.0319787
GO:0046914	molecular_function	transition metal ion binding	0.0511479
GO:0035556	biological_process	intracellular signal transduction	8.58942e-06
GO:0046910	molecular_function	pectinesterase inhibitor activity	0.058045
GO:0008146	molecular_function	sulfotransferase activity	0.0754814
GO:0016627	molecular_function	oxidoreductase activity, acting on the CH-CH group of donors	0.0697777
GO:0008324	molecular_function	cation transmembrane transporter activity	0.0452865
GO:0022890	molecular_function	inorganic cation transmembrane transporter activity	0.00286579
GO:0046873	molecular_function	metal ion transmembrane transporter activity	0.000318302
GO:0046915	molecular_function	transition metal ion transmembrane transporter activity	0.00168294
GO:0000041	biological_process	transition metal ion transport	0.00401767
GO:0006811	biological_process	ion transport	0.0452865
GO:0006812	biological_process	cation transport	0.0161762
GO:0030001	biological_process	metal ion transport	0.00162522
GO:0055085	biological_process	transmembrane transport	0.0697777
GO:0016624	molecular_function	oxidoreductase activity, acting on the aldehyde or oxo group of donors, disulfide as acceptor	0.0425865
GO:0043086	biological_process	negative regulation of catalytic activity	0.0452865
GO:0044092	biological_process	negative regulation of molecular function	0.058045
GO:0006722	biological_process	triterpenoid metabolic process	0.0452865
GO:0016104	biological_process	triterpenoid biosynthetic process	0.0381376
GO:0019742	biological_process	pentacyclic triterpenoid metabolic process	0.0285176
GO:0019745	biological_process	pentacyclic triterpenoid biosynthetic process	0.0285176
GO:0031559	molecular_function	oxidosqualene cyclase activity	0.0425865
GO:0042299	molecular_function	lupeol synthase activity	0.00883012
GO:0006814	biological_process	sodium ion transport	0.000178626
GO:0015672	biological_process	monovalent inorganic cation transport	0.0452865
GO:0005342	molecular_function	organic acid transmembrane transporter activity	0.0161762
GO:0005343	molecular_function	organic acid:sodium symporter activity	1.16455e-06
GO:0008028	molecular_function	monocarboxylic acid transmembrane transporter activity	1.16455e-06
GO:0008508	molecular_function	bile acid:sodium symporter activity	6.25826e-07
GO:0015077	molecular_function	monovalent inorganic cation transmembrane transporter activity	0.0794201
GO:0015081	molecular_function	sodium ion transmembrane transporter activity	0.00309072
GO:0015125	molecular_function	bile acid transmembrane transporter activity	6.25826e-07
GO:0015293	molecular_function	symporter activity	0.0452865
GO:0015294	molecular_function	solute:cation symporter activity	0.0452865
GO:0015370	molecular_function	solute:sodium symporter activity	2.11073e-06
GO:0046943	molecular_function	carboxylic acid transmembrane transporter activity	0.0161762
GO:0006820	biological_process	anion transport	0.0134005
GO:0015711	biological_process	organic anion transport	6.25826e-07

## Sheet: Sheet6
Table S3f. GO analysis for target genes of miRNA genes originated from tandem duplication in A. thaliana.
GOID	Ontology	Term	p
GO:0030599	molecular_function	pectinesterase activity	0.0969527
GO:0046910	molecular_function	pectinesterase inhibitor activity	0.0124548
GO:0008324	molecular_function	cation transmembrane transporter activity	0.0634695
GO:0022890	molecular_function	inorganic cation transmembrane transporter activity	0.00602716
GO:0046873	molecular_function	metal ion transmembrane transporter activity	0.00122218
GO:0046915	molecular_function	transition metal ion transmembrane transporter activity	0.00386384
GO:0000041	biological_process	transition metal ion transport	0.00739725
GO:0006811	biological_process	ion transport	0.0631181
GO:0006812	biological_process	cation transport	0.0235786
GO:0030001	biological_process	metal ion transport	0.00386384
GO:0055085	biological_process	transmembrane transport	0.0969527
GO:0006814	biological_process	sodium ion transport	0.000727937
GO:0015672	biological_process	monovalent inorganic cation transport	0.0634695
GO:0005342	molecular_function	organic acid transmembrane transporter activity	0.0235786
GO:0005343	molecular_function	organic acid:sodium symporter activity	2.3026e-05
GO:0008028	molecular_function	monocarboxylic acid transmembrane transporter activity	2.3026e-05
GO:0008508	molecular_function	bile acid:sodium symporter activity	1.67744e-05
GO:0015081	molecular_function	sodium ion transmembrane transporter activity	0.00608216
GO:0015125	molecular_function	bile acid transmembrane transporter activity	1.67744e-05
GO:0015293	molecular_function	symporter activity	0.0634695
GO:0015294	molecular_function	solute:cation symporter activity	0.0634695
GO:0015370	molecular_function	solute:sodium symporter activity	3.21823e-05
GO:0046943	molecular_function	carboxylic acid transmembrane transporter activity	0.0235786
GO:0006820	biological_process	anion transport	0.0206588
GO:0015711	biological_process	organic anion transport	1.67744e-05
GO:0006020	biological_process	inositol metabolic process	0.000184075
GO:0006021	biological_process	inositol biosynthetic process	2.3026e-05
GO:0010264	biological_process	myo-inositol hexakisphosphate biosynthetic process	1.15518e-05
GO:0019751	biological_process	polyol metabolic process	0.00309304
GO:0032958	biological_process	inositol phosphate biosynthetic process	1.15518e-05
GO:0033517	biological_process	myo-inositol hexakisphosphate metabolic process	1.15518e-05
GO:0043647	biological_process	inositol phosphate metabolic process	6.46874e-05
GO:0046165	biological_process	alcohol biosynthetic process	0.00309304
GO:0046173	biological_process	polyol biosynthetic process	3.21823e-05

## Sheet: Sheet5
Table S3e. GO analysis for target genes of miRNA genes originated from inverted duplication in A. thaliana.
GOID	Ontology	Term	p
GO:0004356	molecular_function	glutamate-ammonia ligase activity	0.0547488
GO:0016211	molecular_function	ammonia ligase activity	0.0547488
GO:0016880	molecular_function	acid-ammonia (or amide) ligase activity	0.0547488

## Sheet: Sheet4
Table S3d. GO analysis for target genes of TE-related miRNA genes in A. thaliana.
GOID	Ontology	Term	p
GO:0005488	molecular_function	binding	0
GO:0005506	molecular_function	iron ion binding	3.1994e-07
GO:0043167	molecular_function	ion binding	0.000314976
GO:0043169	molecular_function	cation binding	0.000314976
GO:0046872	molecular_function	metal ion binding	0.000263491
GO:0046914	molecular_function	transition metal ion binding	0.000135969
GO:0005622	cellular_component	intracellular	0.0373285
GO:0005737	cellular_component	cytoplasm	0.0118743
GO:0005773	cellular_component	vacuole	6.09378e-06
GO:0005774	cellular_component	vacuolar membrane	7.575e-07
GO:0016020	cellular_component	membrane	0.00333396
GO:0031090	cellular_component	organelle membrane	6.79432e-06
GO:0043226	cellular_component	organelle	0.0225971
GO:0043227	cellular_component	membrane-bounded organelle	0.0196292
GO:0043229	cellular_component	intracellular organelle	0.0225971
GO:0043231	cellular_component	intracellular membrane-bounded organelle	0.0196292
GO:0044422	cellular_component	organelle part	0.000456948
GO:0044424	cellular_component	intracellular part	0.0330838
GO:0044437	cellular_component	vacuolar part	7.575e-07
GO:0044444	cellular_component	cytoplasmic part	0.00946641
GO:0044446	cellular_component	intracellular organelle part	0.000456948
GO:0005794	cellular_component	Golgi apparatus	5.93528e-08
GO:0003824	molecular_function	catalytic activity	0.0301566
GO:0016491	molecular_function	oxidoreductase activity	5.13528e-05
GO:0016705	molecular_function	oxidoreductase activity, acting on paired donors, with incorporation or reduction of molecular oxygen	3.78271e-08
GO:0016706	molecular_function	oxidoreductase activity, acting on paired donors, with incorporation or reduction of molecular oxygen, 2-oxoglutarate as one donor, and incorporation of one atom each of oxygen into both donors	7.50741e-10
GO:0006082	biological_process	organic acid metabolic process	3.27941e-06
GO:0006464	biological_process	protein modification process	3.56022e-05
GO:0006520	biological_process	cellular amino acid metabolic process	3.15486e-07
GO:0006575	biological_process	cellular modified amino acid metabolic process	9.29475e-11
GO:0006807	biological_process	nitrogen compound metabolic process	0.000109068
GO:0008152	biological_process	metabolic process	0.0295683
GO:0009308	biological_process	amine metabolic process	5.72055e-07
GO:0009987	biological_process	cellular process	0.0479208
GO:0018193	biological_process	peptidyl-amino acid modification	2.5033e-11
GO:0018208	biological_process	peptidyl-proline modification	3.76797e-13
GO:0018401	biological_process	peptidyl-proline hydroxylation to 4-hydroxy-L-proline	3.76797e-13
GO:0019471	biological_process	4-hydroxyproline metabolic process	3.76797e-13
GO:0019511	biological_process	peptidyl-proline hydroxylation	3.76797e-13
GO:0019538	biological_process	protein metabolic process	0.00123262
GO:0019752	biological_process	carboxylic acid metabolic process	3.27941e-06
GO:0032787	biological_process	monocarboxylic acid metabolic process	2.39187e-07
GO:0034641	biological_process	cellular nitrogen compound metabolic process	9.65758e-05
GO:0042180	biological_process	cellular ketone metabolic process	3.42509e-06
GO:0043170	biological_process	macromolecule metabolic process	0.0033553
GO:0043412	biological_process	macromolecule modification	5.41034e-05
GO:0043436	biological_process	oxoacid metabolic process	3.27941e-06
GO:0044106	biological_process	cellular amine metabolic process	4.031e-07
GO:0044237	biological_process	cellular metabolic process	0.0108788
GO:0044238	biological_process	primary metabolic process	0.0117823
GO:0044260	biological_process	cellular macromolecule metabolic process	0.00234602
GO:0044267	biological_process	cellular protein metabolic process	0.000780966
GO:0044281	biological_process	small molecule metabolic process	2.94581e-05
GO:0046483	biological_process	heterocycle metabolic process	7.575e-07
GO:0019842	molecular_function	vitamin binding	7.22882e-10
GO:0031406	molecular_function	carboxylic acid binding	6.97947e-10
GO:0031418	molecular_function	L-ascorbic acid binding	3.10572e-12
GO:0055114	biological_process	oxidation-reduction process	5.74782e-06

## Sheet: Sheet3
Table S3c. GO analysis for target genes of pseudogene-related miRNA genes in A. thaliana.
GOID	Ontology	Term	p*
GO:0008270	molecular_function	zinc ion binding	0.0287503
GO:0008037	biological_process	cell recognition	0.0861924
GO:0048544	biological_process	recognition of pollen	0.0861924
*P-values were calculated by hypergeometric tests.
**Due to poor GO annotation of genes in O. sativa, only A. thaliana data were analyzed in this study.

## Sheet: Sheet2
Table S3b. Differences among miRNA genes with different origin modes in A. thaliana.
	TE-related	Pseudogene-related	Inverted duplication	Tandem duplication	Segmental duplication	P-valuea
First nucleotide(U, A)	25.00%,75.00%	100.00%,0.00%	100.00%.0.00%	69.57%,0.00%	74.00%,0.00%	0.015,0.000
miRNA length(nt)	23.25±1.50	22.00±1.41	21.09±0.30	21.09±0.29	20.83±0.49	0
Precursor length(nt)	157.50±76.08	305.00±79.35	170.91±71.68	154.59±56.52	133.04±54.79	0
Stem length(nt)	77.63±37.81	151.00±39.23	83.91±35.05	75.39±28.05	64.53±27.67	0
Loop length(nt)	4.25±0.50	5.00±2.16	5.09±2.70	5.82±2.89	5.98±3.24	0.797
Distance between miR and loop	10.50±17.00	78.75±44.84	38.64±33.12	22.68±12.69	21.83±14.74	0.002
Match ratio of hairpin	0.7765	0.7711	0.7417	0.7358	0.725	0.323
siRNA(#)	2.00±2.83	5.75±6.50	4.27±5.39	0.86±1.61	1.63±1.74	0.416
Multi-miRNA	0	0.25	0.27	0	0	0.005
Promoter(#)	0.5	0	0.82	1.14	1.03	/
SSRs(#)	0.00±0.00	0.75±0.50	0.27±0.47	0.36±0.58	0.89±1.22	0.114
Location	0	0	0.27	0.05	0.09	0.276
Family size(#)	2.50±1.00	1.00±0.00	1.36±0.81	8.00±4.80	5.22±3.45	0
Conservation	1.00±0.00	1.00±0.00	2.00±2.00	7.00±3.02	8.54±2.78	0
Target number(#)	3.00±0.00	9.75±11.12	14.18±19.33	8.36±5.33	8.20±5.43	0.534
Base pairings of cleaving site	1.42±0.17	1.34±0.27	1.70±0.29	1.82±0.13	1.83±0.24	0
Target expression levela	6.21±0.73	5.63±1.67	5.71±1.14	6.83±0.85	6.71±1.45	0.023
Target gene copy numer(#)b	12.33±5.33	14.70±4.56	10.63±15.25	2.81±1.26	4.26±3.54	0.003
Target gene splice number(#)c	1.00±1.00	1.06±0.10	1.34±0.39	1.53±0.38	1.39±0.38	0.003
Segmental duplication target gened	0.6667	0.765	0.9348	0.9011	0.8975	0.002
Tandem duplication target genee	0.5	0.4314	0.203	0.0534	0.1116	0
miRNA expression intensityf	0.00±0.00	3.92±7.83	11.67±29.65	5.17±5.18	57.74±203.74	0.238
Polymorphic site density of pre-miRNAg	0.0198	0.0473	0.0518	0.0091	0.0175	0.004
Polymorphic site density of miRNA	0.0006	0.015	0.0006	0.0013	0.0028	0.029
Polymorphic site density of target	0.0663	0.066	0.0286	0.0156	0.0286	0.319
Methylcytosine densityh	0.1206	0.0007	0.0033	0.0006	0.0011	0
Promotor methylcytosine densityi	0.027	0.007	0.0064	0.0006	0.0011	0
a Mean±sd of all gene expression intensity is 6.14±2.45. b Mean±sd of all gene copy number is 6.08±12.11. c Mean±sd of all gene splice number is 1.17±0.51. d Percentage of all genes is 65.00%. e Percentage of all genes is 13.86%. f miRNA expression data, polymorphism site data and DNA methylation data only have A. thaliana data. g Pre-miRNA polymorphic site number/pre-miRNA length. Polymorphic si…

## Sheet: Sheet1
Table S3a. Differences among miRNA genes with different origin modes in O. sativa.
	TE-related	Pseudogene-related	Inverted duplication	Tandem duplication	Segmental duplication	P-valuea
First nucleotide(U, A)	42.70%,40.45%	50.00%,25.00%	48.54%,38.83%	40.10%,6.90%	71.19%,3.39%	0.008,0.000
miRNA length(nt)	22.4±1.17	21.00±0.00	22.39±1.25	21.13±0.47	20.87±0.34	0
Precursor length(nt)	169.87±56.22	205.67±230.15	172.57±58.67	115.75±32.99	122.65±39.90	0
Stem length(nt)	82.83±28.28	101.50±114.50	84.41±29.38	55.71±16.68	59.15±20.34	0
Loop length(nt)	6.21±2.65	4.66±1.15	5.75±2.13	6.32±2.46	6.35±2.17	0.608
Distance between miR and loop	41.84±27.46	83.67±140.59	43.27±29.38	22.02±14.21	23.56±15.44	0
Match ratio of hairpinb	0.8052	0.7698	0.7968	0.7476	0.7391	0
siRNA(#)c	1.59±2.56	1.33±1.53	1.43±2.54	0.16±0.50	0.64±0.99	0.035
Multi-miRNAd	0.02	0.33	0.09	0	0	0
Promoter(#)e	0.56	1	0.46	1.16	1.31	/
SSRs(#)f	0.48±0.83	2.00±1.00	0.40±0.77	0.79±0.95	1.13±1.20	0
Locationg	0.4	0.33	0.3	0.07	0.09	0
Family size(#)	4.971±3.38	2.00±1.73	6.16±2.98	14.89±5.49	12.00±5.88	0
Conservationh	1.02±0.22	1.00±0.00	1.43±2.02	7.50±3.23	9.93±1.78	0
Target number(#)	21.62±25.07	13.00±7.81	20.08±21.62	7.66±4.10	9.42±3.92	0
Base pairings of cleaving sitei	1.62±0.34	1.61±0.13	1.65±0.30	1.75±0.30	1.84±0.16	0
Target expression intensityj	355.68±252.74	145.89±73.82	517.22±414.51	606.30±430.64	520.60±402.27	0.077
Target gene copy numer(#)k	4.45±3.30	3.17±1.70	4.21±3.20	3.42±2.34	3.85±3.49	0.531
Target gene splice number(#)l	1.76±1.04	1.19±0.17	1.80±0.95	1.50±0.47	1.46±0.42	0.007
Segmental duplication target genem	0.26±0.20	0.26±0.50	0.29±0.20	0.41±0.25	0.38±0.25	0.001
Tandem duplication target genen	0.14±0.17	0.08±0.08	0.10±0.13	0.13±0.13	0.12±0.14	0.028
a One-Way ANOVA. b Number of pairing bases/hairpin length c Number of siRNAs encoded from miRNA precursor. d Percentage of miRNA precursor encoding more than one mature miRNA. e Average promoter(TATA box) and enhancer numbers of a miRNA gene. f Simple Sequence Repeats number adjacent to pre-miRNA within 1kb region. g Percentage of miRNAs located in coding gene regions. h Ortholog number of miRNA …
