# Supplementary material for: Evolution of MicroRNA Genes in Oryza sativa and Arabidopsis thaliana: An Update of the Inverted Duplication Model
Source: PLoS One. 2011 Dec 14;6(12):e28073. doi: 10.1371/journal.pone.0028073 (PMC3237417; doi:10.1371/journal.pone.0028073)
Supplement: Table S5 — A list of 58 selected miRNA genes. (XLS) [file pone.0028073.s009.xls]

## Sheet: Table S5
Table S5. 45 selected miRNA genes .
miR ID	type*	miR chr	miR start	miR end	miR dir	TE1 name**	TE1 family	TE1 chr	TE1 start	TE1 end	TE1 dir	TE1 sw value	TE1 div	TE1 percentage	TE1 ID	Target chr	Target start	Target end	Target dir	TE2 name ***	TE2 family	TE2 chr	TE2 start	TE2 end	TE2 dir	TE2 sw value	TE2 div	TE2 percentage	TE2 ID	expectation****	start position of miRNA matched region on mRNA	end position of miRNA matched region on mRNA	target mRNA	start position of miRNA on pre-miRNA	end position of miRNA on pre-miRNA	start position of pre-miRNA matched region on pre-miRNA	end position of pre-miRNA matched region on pre-miRNA	start position of pre-miRNA matched region on mRNA	end position of pre-miRNA matched region on mRNA	Eval	identity
osa-MIR439b	1a	10	5589460	5589519	+	MuDR4_OS	DNA/MuDR	10	5589420	5589515	+	301	26.9	0.0124836	273631	1	14942341	14942361	1	MuDR4_OS	DNA/MuDR	1	14942254	14942421	+	537	25.6	0.0218134	14462	0	568	588	LOC_Os01g26340.1	36	56	1	60	564	623	1.2e-11	0.933333
osa-MIR439b		10	5589460	5589519	+	MuDR4_OS	DNA/MuDR	10	5589420	5589515	+	301	26.9	0.0124836	273631	1	14942341	14942361	1	MuDR4_OS	DNA/MuDR	1	14942341	14942436	C	349	24.7	0.0124836	14463	0	568	588	LOC_Os01g26340.1	36	56	1	60	564	623	1.2e-11	0.933333
osa-MIR439b		10	5589460	5589519	+	MuDR4_OS	DNA/MuDR	10	5589420	5589515	+	301	26.9	0.0124836	273631	6	10956445	10956465	1	MuDR4_OS	DNA/MuDR	6	10956334	10956468	+	431	29.1	0.0178712	174712	1	579	599	LOC_Os06g19250.1	36	56	3	60	545	601	3.3e-08	0.87931
osa-MIR439b		10	5589460	5589519	+	MuDR4_OS	DNA/MuDR	10	5589420	5589515	+	301	26.9	0.0124836	273631	6	10956445	10956465	1	MuDR4_OS	DNA/MuDR	6	10956412	10956486	C	305	17.3	0.0114323	174713	1	579	599	LOC_Os06g19250.1	36	56	3	60	545	601	3.3e-08	0.87931
osa-MIR439b		10	5589460	5589519	+	MuDR4_OS	DNA/MuDR	10	5589420	5589515	+	301	26.9	0.0124836	273631	9	1290560	1290580	-1	MuDR4_OS	DNA/MuDR	9	1290415	1290624	C	456	31.8	0.025887	247990	1	351	371	LOC_Os09g02805.1	36	56	34	60	347	373	0.039	0.962963
osa-MIR439b		10	5589460	5589519	+	MuDR4_OS	DNA/MuDR	10	5589420	5589515	+	301	26.9	0.0124836	273631	1	14942372	14942392	1	MuDR4_OS	DNA/MuDR	1	14942254	14942421	+	537	25.6	0.0218134	14462	2	599	619	LOC_Os01g26340.1	36	56	1	60	564	623	1.2e-11	0.933333
osa-MIR439b		10	5589460	5589519	+	MuDR4_OS	DNA/MuDR	10	5589420	5589515	+	301	26.9	0.0124836	273631	1	14942372	14942392	1	MuDR4_OS	DNA/MuDR	1	14942341	14942436	C	349	24.7	0.0124836	14463	2	599	619	LOC_Os01g26340.1	36	56	1	60	564	623	1.2e-11	0.933333
osa-MIR439b		10	5589460	5589519	+	MuDR4_OS	DNA/MuDR	10	5589420	5589515	+	301	26.9	0.0124836	273631	6	10956415	10956435	1	MuDR4_OS	DNA/MuDR	6	10956334	10956468	+	431	29.1	0.0178712	174712	2	549	569	LOC_Os06g19250.1	36	56	3	60	545	601	3.3e-08	0.87931
osa-MIR439b		10	5589460	5589519	+	MuDR4_OS	DNA/MuDR	10	5589420	5589515	+	301	26.9	0.0124836	273631	6	10956415	10956435	1	MuDR4_OS	DNA/MuDR	6	10956412	10956486	C	305	17.3	0.0114323	174713	2	549	569	LOC_Os06g19250.1	36	56	3	60	545	601	3.3e-08	0.87931
osa-MIR439b		10	5589460	5589519	+	MuDR4_OS	DNA/MuDR	10	5589435	5589599	C	516	26.4	0.021682	273630	1	14942341	14942361	1	MuDR4_OS	DNA/MuDR	1	14942254	14942421	+	537	25.6	0.0218134	14462	0	568	588	LOC_Os01g26340.1	36	56	1	60	564	623	1.2e-11	0.933333
osa-MIR439b		10	5589460	5589519	+	MuDR4_OS	DNA/MuDR	10	5589435	5589599	C	516	26.4	0.021682	273630	1	14942341	14942361	1	MuDR4_OS	DNA/MuDR	1	14942341	14942436	C	349	24.7	0.0124836	14463	0	568	588	LOC_Os01g26340.1	36	56	1	60	564	623	1.2e-11	0.933333
osa-MIR439b		10	5589460	5589519	+	MuDR4_OS	DNA/MuDR	10	5589435	5589599	C	516	26.4	0.021682	273630	6	10956445	10956465	1	MuDR4_OS	DNA/MuDR	6	10956334	10956468	+	431	29.1	0.0178712	174712	1	579	599	LOC_Os06g19250.1	36	56	3	60	545	601	3.3e-08	0.87931
osa-MIR439b		10	5589460	5589519	+	MuDR4_OS	DNA/MuDR	10	5589435	5589599	C	516	26.4	0.021682	273630	6	10956445	10956465	1	MuDR4_OS	DNA/MuDR	6	10956412	10956486	C	305	17.3	0.0114323	174713	1	579	599	LOC_Os06g19250.1	36	56	3	60	545	601	3.3e-08	0.87931
osa-MIR439b		10	5589460	5589519	+	MuDR4_OS	DNA/MuDR	10	5589435	5589599	C	516	26.4	0.021682	273630	9	1290560	1290580	-1	MuDR4_OS	DNA/MuDR	9	1290415	1290624	C	456	31.8	0.025887	247990	1	351	371	LOC_Os09g02805.1	36	56	34	60	347	373	0.039	0.962963
osa-MIR439b		10	5589460	5589519	+	MuDR4_OS	DNA/MuDR	10	5589435	5589599	C	516	26.4	0.021682	273630	1	14942372	14942392	1	MuDR4_OS	DNA/MuDR	1	14942254	14942421	+	537	25.6	0.0218134	14462	2	599	619	LOC_Os01g26340.1	36	56	1	60	564	623	1.2e-11	0.933333
osa-MIR439b		10	5589460	5589519	+	MuDR4_OS	DNA/MuDR	10	5589435	5589599	C	516	26.4	0.021682	273630	1	14942372	14942392	1	MuDR4_OS	DNA/MuDR	1	14942341	14942436	C	349	24.7	0.0124836	14463	2	599	619	LOC_Os01g26340.1	36	56	1	60	564	623	1.2e-11	0.933333
osa-MIR439b		10	5589460	5589519	+	MuDR4_OS	DNA/MuDR	10	5589435	5589599	C	516	26.4	0.021682	273630	6	10956415	10956435	1	MuDR4_OS	DNA/MuDR	6	10956334	10956468	+	431	29.1	0.0178712	174712	2	549	569	LOC_Os06g19250.1	36	56	3	60	545	601	3.3e-08	0.87931
osa-MIR439b		10	5589460	5589519	+	MuDR4_OS	DNA/MuDR	10	5589435	5589599	C	516	26.4	0.021682	273630	6	10956415	10956435	1	MuDR4_OS	DNA/MuDR	6	10956412	10956486	C	305	17.3	0.0114323	174713	2	549	569	LOC_Os06g19250.1	36	56	3	60	545	601	3.3e-08	0.87931
osa-MIR441c	2	1	32194600	32194753	+	STOWAWAY1_OS	DNA/TcMar-Stowaway	1	32194602	32194751	+	1003	9.4	1	30142	1	39653947	39653970	-1	STOWAWAY1_OS	DNA/TcMar-Stowaway	1	39653864	39654004	C	1068	5	1	36625	2	2354	2377	LOC_Os01g68230.1	95	118	61	154	2318	2411	3e-09	0.861702
osa-MIR441c		1	32194600	32194753	+	STOWAWAY1_OS	DNA/TcMar-Stowaway	1	32194602	32194751	+	1003	9.4	1	30142	2	26275095	26275118	-1	STOWAWAY1_OS	DNA/TcMar-Stowaway	2	26275003	26275152	C	1144	6.7	1	64992	2.5	2760	2783	LOC_Os02g43560.1	95	118	1	154	2724	2877	1.3e-20	0.88961
osa-MIR441c		1	32194600	32194753	+	STOWAWAY1_OS	DNA/TcMar-Stowaway	1	32194602	32194751	+	1003	9.4	1	30142	2	27244638	27244661	1	STOWAWAY1_OS	DNA/TcMar-Stowaway	2	27244604	27244753	+	1098	8.1	1	65829	2.5	1811	1834	LOC_Os02g44990.1	95	118	1	154	1775	1928	9.5e-22	0.909091
osa-MIR441c		1	32194600	32194753	+	STOWAWAY1_OS	DNA/TcMar-Stowaway	1	32194602	32194751	+	1003	9.4	1	30142	6	11463619	11463642	1	STOWAWAY1_OS	DNA/TcMar-Stowaway	6	11463585	11463661	+	609	6.5	0.516779	175170	2.5	688	711	LOC_Os06g19990.1	95	118	76	154	652	730	2.9e-08	0.911392
osa-MIR441c		1	32194600	32194753	+	STOWAWAY1_OS	DNA/TcMar-Stowaway	1	32194602	32194751	+	1003	9.4	1	30142	6	28957726	28957749	1	STOWAWAY1_OS	DNA/TcMar-Stowaway	6	28957692	28957841	+	1193	5.4	1	191660	2.5	99	122	LOC_Os06g47850.1	95	118	1	154	63	216	6.3e-21	0.896104
osa-MIR441c		1	32194600	32194753	+	STOWAWAY1_OS	DNA/TcMar-Stowaway	1	32194602	32194751	+	1003	9.4	1	30142	8	2110825	2110848	1	STOWAWAY1_OS	DNA/TcMar-Stowaway	8	2110791	2110940	+	1118	8.1	1	222650	2.5	2103	2126	LOC_Os08g04300.1	95	118	1	154	2067	2220	2.7e-23	0.935065
osa-MIR441c		1	32194600	32194753	+	STOWAWAY1_OS	DNA/TcMar-Stowaway	1	32194602	32194751	+	1003	9.4	1	30142	8	3687685	3687708	1	STOWAWAY1_OS	DNA/TcMar-Stowaway	8	3687651	3687800	+	1121	7.4	1	224175	2.5	4570	4593	LOC_Os08g06500.1	95	118	72	154	4534	4616	7.5e-09	0.903614
osa-MIR441c		1	32194600	32194753	+	STOWAWAY1_OS	DNA/TcMar-Stowaway	1	32194602	32194751	+	1003	9.4	1	30142	8	11407416	11407439	1	STOWAWAY1_OS	DNA/TcMar-Stowaway	8	11407382	11407514	C	1031	0.8	1	231220	2.5	2052	2075	LOC_Os08g19114.1	95	118	65	154	2016	2108	1.2e-07	0.849462
osa-MIR441c		1	32194600	32194753	+	STOWAWAY1_OS	DNA/TcMar-Stowaway	1	32194602	32194751	+	1003	9.4	1	30142	8	25588490	25588513	-1	STOWAWAY1_OS	DNA/TcMar-Stowaway	8	25588405	25588547	C	999	7	1	244295	2.5	1317	1340	LOC_Os08g40440.1	95	118	1	154	1281	1427	9e-16	0.818182
osa-MIR441c		1	32194600	32194753	+	STOWAWAY1_OS	DNA/TcMar-Stowaway	1	32194602	32194751	+	1003	9.4	1	30142	10	13880020	13880043	1	STOWAWAY1_OS	DNA/TcMar-Stowaway	10	13879986	13880135	C	1041	8.1	1	280583	2.5	1398	1421	LOC_Os10g26720.1	95	118	1	154	1362	1515	3.1e-18	0.857143
osa-MIR441c		1	32194600	32194753	+	STOWAWAY1_OS	DNA/TcMar-Stowaway	1	32194602	32194751	+	1003	9.4	1	30142	2	17252271	17252293	-1	STOWAWAY1_OS	DNA/TcMar-Stowaway	2	17252202	17252327	C	947	5.6	0.845638	56086	3	1556	1578	LOC_Os02g29140.1	95	118	26	154	1520	1647	5.4e-17	0.922481
osa-MIR441c		1	32194600	32194753	+	STOWAWAY1_OS	DNA/TcMar-Stowaway	1	32194602	32194751	+	1003	9.4	1	30142	3	24839037	24839060	1	STOWAWAY1_OS	DNA/TcMar-Stowaway	3	24839003	24839152	C	1098	8.7	1	96013	3	2028	2051	LOC_Os03g44200.1	95	118	1	154	1992	2145	2.9e-18	0.857143
osa-MIR441c		1	32194600	32194753	+	STOWAWAY1_OS	DNA/TcMar-Stowaway	1	32194602	32194751	+	1003	9.4	1	30142	3	28557642	28557665	1	STOWAWAY1_OS	DNA/TcMar-Stowaway	3	28557608	28557757	C	1102	8.1	1	99799	3	1197	1220	LOC_Os03g50070.1	95	118	1	154	1161	1314	1.3e-18	0.857143
osa-MIR441c		1	32194600	32194753	+	STOWAWAY1_OS	DNA/TcMar-Stowaway	1	32194602	32194751	+	1003	9.4	1	30142	3	29838159	29838182	-1	STOWAWAY1_OS	DNA/TcMar-Stowaway	3	29838069	29838213	C	1041	9	0.979866	101092	3	1802	1825	LOC_Os03g52010.1	95	118	1	154	1766	1917	4e-18	0.857143
osa-MIR441c		1	32194600	32194753	+	STOWAWAY1_OS	DNA/TcMar-Stowaway	1	32194602	32194751	+	1003	9.4	1	30142	5	24064693	24064716	-1	STOWAWAY1_OS	DNA/TcMar-Stowaway	5	24064601	24064750	+	1073	10.7	1	158690	3	988	1011	LOC_Os05g41190.1	95	118	1	154	952	1105	2.3e-19	0.876623
osa-MIR441c		1	32194600	32194753	+	STOWAWAY1_OS	DNA/TcMar-Stowaway	1	32194602	32194751	+	1003	9.4	1	30142	5	29277732	29277755	1	STOWAWAY1_OS	DNA/TcMar-Stowaway	5	29277698	29277847	+	1149	6.7	1	163294	3	891	914	LOC_Os05g51140.1	95	118	1	154	855	1008	2.7e-21	0.909091
osa-MIR441c		1	32194600	32194753	+	STOWAWAY1_OS	DNA/TcMar-Stowaway	1	32194602	32194751	+	1003	9.4	1	30142	6	13585242	13585265	-1	STOWAWAY1_OS	DNA/TcMar-Stowaway	6	13585149	13585337	+	934	5.8	1	177192	3	4634	4657	LOC_Os06g23274.1	95	118	1	119	4633	4752	1.3e-13	0.875
osa-MIR441c		1	32194600	32194753	+	STOWAWAY1_OS	DNA/TcMar-Stowaway	1	32194602	32194751	+	1003	9.4	1	30142	8	28167759	28167782	-1	STOWAWAY1_OS	DNA/TcMar-Stowaway	8	28167673	28167816	C	818	16	1	246728	3	1835	1858	LOC_Os08g44850.1	95	118	1	154	1799	1946	1.7e-14	0.805195
osa-MIR441c		1	32194600	32194753	+	STOWAWAY1_OS	DNA/TcMar-Stowaway	1	32194602	32194751	+	1003	9.4	1	30142	9	17091144	17091167	-1	STOWAWAY1_OS	DNA/TcMar-Stowaway	9	17091116	17091201	+	417	11.7	0.52349	262716	3	3839	3862	LOC_Os09g28180.1	95	118	66	154	3803	3892	2.4e-06	0.811111
osa-MIR441c		1	32194600	32194753	+	STOWAWAY1_OS	DNA/TcMar-Stowaway	1	32194602	32194751	+	1003	9.4	1	30142	10	21038148	21038171	-1	STOWAWAY1_OS	DNA/TcMar-Stowaway	10	21038056	21038205	+	1062	8.7	1	287993	3	1840	1863	LOC_Os10g39520.1	95	118	1	154	1804	1957	1.2e-18	0.857143
osa-MIR441c		1	32194600	32194753	+	STOWAWAY1_OS	DNA/TcMar-Stowaway	1	32194602	32194751	+	1003	9.4	1	30142	12	22982550	22982573	-1	STOWAWAY1_OS	DNA/TcMar-Stowaway	12	22982456	22982607	+	1021	10.8	1	336065	3	1544	1567	LOC_Os12g37510.1	95	118	1	154	1508	1663	6.3e-19	0.865385
osa-MIR445a	2	7	28118232	28118499	+	NDNA2TNA_OS	DNA/Tourist	7	28118194	28118538	C	2672	6.4	1	219348	11	5179733	5179756	1	NDNA2TNA_OS	DNA/Tourist	11	5179690	5180036	+	2898	3.8	1	294589	2.5	1130	1153	LOC_Os11g09710.1	241	264	139	268	1126	1256	2.6e-18	0.900763
osa-MIR446	2	6	11975952	11976126	+	STOWAWAY1_OS	DNA/TcMar-Stowaway	6	11975961	11976110	C	1067	9.4	1	175704	6	3847137	3847159	1	STOWAWAY1_OS	DNA/TcMar-Stowaway	6	3847106	3847253	+	1028	8.8	0.993289	167282	0.5	1389	1411	LOC_Os06g07914.1	105	128	8	161	1356	1508	3.9e-18	0.876623
osa-MIR446		6	11975952	11976126	+	STOWAWAY1_OS	DNA/TcMar-Stowaway	6	11975961	11976110	C	1067	9.4	1	175704	8	3007945	3007967	1	STOWAWAY1_OS	DNA/TcMar-Stowaway	8	3007913	3008063	+	1130	7.4	1	223504	0.5	1702	1724	LOC_Os08g05620.1	105	128	2	168	1661	1828	8.4e-19	0.85119
osa-MIR446		6	11975952	11976126	+	STOWAWAY1_OS	DNA/TcMar-Stowaway	6	11975961	11976110	C	1067	9.4	1	175704	2	27244636	27244658	1	STOWAWAY1_OS	DNA/TcMar-Stowaway	2	27244604	27244753	+	1098	8.1	1	65829	1	1809	1831	LOC_Os02g44990.1	105	128	8	170	1768	1928	2e-18	0.865031
osa-MIR446		6	11975952	11976126	+	STOWAWAY1_OS	DNA/TcMar-Stowaway	6	11975961	11976110	C	1067	9.4	1	175704	5	1516203	1516225	1	STOWAWAY1_OS	DNA/TcMar-Stowaway	5	1516171	1516315	C	978	10.4	1	138145	1	648	670	LOC_Os05g03574.1	105	128	7	161	614	763	5.4e-14	0.8
osa-MIR446		6	11975952	11976126	+	STOWAWAY1_OS	DNA/TcMar-Stowaway	6	11975961	11976110	C	1067	9.4	1	175704	6	11463617	11463639	1	STOWAWAY1_OS	DNA/TcMar-Stowaway	6	11463585	11463661	+	609	6.5	0.516779	175170	1	686	708	LOC_Os06g19990.1	105	128	83	161	652	730	2.8e-07	0.898734
osa-MIR446		6	11975952	11976126	+	STOWAWAY1_OS	DNA/TcMar-Stowaway	6	11975961	11976110	C	1067	9.4	1	175704	8	3687683	3687705	1	STOWAWAY1_OS	DNA/TcMar-Stowaway	8	3687651	3687800	+	1121	7.4	1	224175	1	4568	4590	LOC_Os08g06500.1	105	128	79	162	4533	4616	2e-08	0.904762
osa-MIR446		6	11975952	11976126	+	STOWAWAY1_OS	DNA/TcMar-Stowaway	6	11975961	11976110	C	1067	9.4	1	175704	9	17091147	17091169	-1	STOWAWAY1_OS	DNA/TcMar-Stowaway	9	17091116	17091201	+	417	11.7	0.52349	262716	1	3837	3859	LOC_Os09g28180.1	105	128	73	161	3803	3892	3.3e-06	0.822222
osa-MIR446		6	11975952	11976126	+	STOWAWAY1_OS	DNA/TcMar-Stowaway	6	11975961	11976110	C	1067	9.4	1	175704	2	17252274	17252293	-1	STOWAWAY1_OS	DNA/TcMar-Stowaway	2	17252202	17252327	C	947	5.6	0.845638	56086	1.5	1556	1575	LOC_Os02g29140.1	105	128	33	161	1520	1647	7.3e-15	0.891473
osa-MIR446		6	11975952	11976126	+	STOWAWAY1_OS	DNA/TcMar-Stowaway	6	11975961	11976110	C	1067	9.4	1	175704	2	27764769	27764791	1	STOWAWAY1_OS	DNA/TcMar-Stowaway	2	27764737	27764804	+	416	7.8	0.42953	66309	1.5	1737	1759	LOC_Os02g45650.1	105	128	99	164	1700	1767	5.8e-05	0.911765
osa-MIR446		6	11975952	11976126	+	STOWAWAY1_OS	DNA/TcMar-Stowaway	6	11975961	11976110	C	1067	9.4	1	175704	4	22670483	22670506	-1	STOWAWAY1_OS	DNA/TcMar-Stowaway	4	22670389	22670537	C	992	11.5	0.993289	126503	1.5	2136	2159	LOC_Os04g38450.1	105	128	8	174	2091	2256	1.7e-17	0.838323
osa-MIR446		6	11975952	11976126	+	STOWAWAY1_OS	DNA/TcMar-Stowaway	6	11975961	11976110	C	1067	9.4	1	175704	5	24064696	24064718	-1	STOWAWAY1_OS	DNA/TcMar-Stowaway	5	24064601	24064750	+	1073	10.7	1	158690	1.5	986	1008	LOC_Os05g41190.1	105	128	2	168	944	1111	2.7e-17	0.827381
osa-MIR446		6	11975952	11976126	+	STOWAWAY1_OS	DNA/TcMar-Stowaway	6	11975961	11976110	C	1067	9.4	1	175704	5	29277730	29277752	1	STOWAWAY1_OS	DNA/TcMar-Stowaway	5	29277698	29277847	+	1149	6.7	1	163294	1.5	889	911	LOC_Os05g51140.1	105	128	8	164	852	1008	2.6e-20	0.904459
osa-MIR446		6	11975952	11976126	+	STOWAWAY1_OS	DNA/TcMar-Stowaway	6	11975961	11976110	C	1067	9.4	1	175704	6	10081627	10081649	-1	STOWAWAY1_OS	DNA/TcMar-Stowaway	6	10081534	10081681	C	1070	10.1	1	173922	1.5	2626	2648	LOC_Os06g17390.1	105	128	2	167	2586	2749	4.7e-18	0.843373
osa-MIR446		6	11975952	11976126	+	STOWAWAY1_OS	DNA/TcMar-Stowaway	6	11975961	11976110	C	1067	9.4	1	175704	6	28957724	28957746	1	STOWAWAY1_OS	DNA/TcMar-Stowaway	6	28957692	28957841	+	1193	5.4	1	191660	1.5	97	119	LOC_Os06g47850.1	105	128	1	169	52	223	3.1e-19	0.854651
osa-MIR446		6	11975952	11976126	+	STOWAWAY1_OS	DNA/TcMar-Stowaway	6	11975961	11976110	C	1067	9.4	1	175704	8	2110823	2110845	1	STOWAWAY1_OS	DNA/TcMar-Stowaway	8	2110791	2110940	+	1118	8.1	1	222650	1.5	2101	2123	LOC_Os08g04300.1	105	128	8	165	2063	2220	9.8e-19	0.873418
osa-MIR446		6	11975952	11976126	+	STOWAWAY1_OS	DNA/TcMar-Stowaway	6	11975961	11976110	C	1067	9.4	1	175704	9	6949984	6950006	1	STOWAWAY1_OS	DNA/TcMar-Stowaway	9	6949952	6950114	+	1002	6.1	1	252561	1.5	1021	1043	LOC_Os09g12230.1	105	128	68	163	985	1079	2.4e-07	0.833333
osa-MIR446		6	11975952	11976126	+	STOWAWAY1_OS	DNA/TcMar-Stowaway	6	11975961	11976110	C	1067	9.4	1	175704	1	8720123	8720145	1	STOWAWAY1_OS	DNA/TcMar-Stowaway	1	8720091	8720223	C	850	7.5	1	8398	2	1248	1270	LOC_Os01g15520.1	105	128	72	161	1214	1306	1.2e-05	0.806452
osa-MIR446		6	11975952	11976126	+	STOWAWAY1_OS	DNA/TcMar-Stowaway	6	11975961	11976110	C	1067	9.4	1	175704	2	24131386	24131408	-1	STOWAWAY1_OS	DNA/TcMar-Stowaway	2	24131308	24131440	C	863	9.8	1	62967	2	2097	2119	LOC_Os02g39910.1	105	128	72	170	2053	2155	2.7e-07	0.815534
osa-MIR446		6	11975952	11976126	+	STOWAWAY1_OS	DNA/TcMar-Stowaway	6	11975961	11976110	C	1067	9.4	1	175704	3	24839035	24839057	1	STOWAWAY1_OS	DNA/TcMar-Stowaway	3	24839003	24839152	C	1098	8.7	1	96013	2	2026	2048	LOC_Os03g44200.1	105	128	3	163	1990	2150	2.1e-16	0.826087
osa-MIR446		6	11975952	11976126	+	STOWAWAY1_OS	DNA/TcMar-Stowaway	6	11975961	11976110	C	1067	9.4	1	175704	3	29838162	29838185	-1	STOWAWAY1_OS	DNA/TcMar-Stowaway	3	29838069	29838213	C	1041	9	0.979866	101092	2	1799	1822	LOC_Os03g52010.1	105	128	4	161	1763	1921	1.6e-16	0.84472
osa-MIR446		6	11975952	11976126	+	STOWAWAY1_OS	DNA/TcMar-Stowaway	6	11975961	11976110	C	1067	9.4	1	175704	4	6562018	6562040	1	STOWAWAY1_OS	DNA/TcMar-Stowaway	4	6561987	6562135	C	999	8.8	0.993289	112523	2	1315	1337	LOC_Os04g11970.1	105	128	1	162	1280	1440	1.9e-16	0.82716
osa-MIR446		6	11975952	11976126	+	STOWAWAY1_OS	DNA/TcMar-Stowaway	6	11975961	11976110	C	1067	9.4	1	175704	4	34401480	34401502	-1	STOWAWAY1_OS	DNA/TcMar-Stowaway	4	34401385	34401534	C	1145	6.7	1	136103	2	1529	1551	LOC_Os04g58070.1	105	128	8	170	1485	1648	1.9e-19	0.871951
osa-MIR446		6	11975952	11976126	+	STOWAWAY1_OS	DNA/TcMar-Stowaway	6	11975961	11976110	C	1067	9.4	1	175704	5	15004182	15004204	1	STOWAWAY1_OS	DNA/TcMar-Stowaway	5	15004150	15004299	+	1008	11.4	1	150013	2	156	178	LOC_Os05g25890.1	105	128	1	161	122	284	1.4e-18	0.865031
osa-MIR446		6	11975952	11976126	+	STOWAWAY1_OS	DNA/TcMar-Stowaway	6	11975961	11976110	C	1067	9.4	1	175704	8	4644188	4644210	-1	STOWAWAY1_OS	DNA/TcMar-Stowaway	8	4644093	4644240	+	1024	10.2	0.986577	225086	2	1495	1517	LOC_Os08g08160.1	105	128	4	156	1466	1618	1.4e-16	0.849673
osa-MIR446		6	11975952	11976126	+	STOWAWAY1_OS	DNA/TcMar-Stowaway	6	11975961	11976110	C	1067	9.4	1	175704	8	25588493	25588516	-1	STOWAWAY1_OS	DNA/TcMar-Stowaway	8	25588405	25588547	C	999	7	1	244295	2	1314	1337	LOC_Os08g40440.1	105	128	6	163	1279	1429	2.3e-16	0.835443
osa-MIR446		6	11975952	11976126	+	STOWAWAY1_OS	DNA/TcMar-Stowaway	6	11975961	11976110	C	1067	9.4	1	175704	12	7169228	7169250	-1	STOWAWAY1_OS	DNA/TcMar-Stowaway	12	7169198	7169274	+	509	9.2	0.510067	322722	2	1071	1093	LOC_Os12g12950.1	105	128	78	151	1047	1120	0.0002	0.824324
osa-MIR446		6	11975952	11976126	+	STOWAWAY1_OS	DNA/TcMar-Stowaway	6	11975961	11976110	C	1067	9.4	1	175704	2	26275098	26275120	-1	STOWAWAY1_OS	DNA/TcMar-Stowaway	2	26275003	26275152	C	1144	6.7	1	64992	2.5	2758	2780	LOC_Os02g43560.1	105	128	4	161	2724	2881	3.1e-20	0.898734
osa-MIR446		6	11975952	11976126	+	STOWAWAY1_OS	DNA/TcMar-Stowaway	6	11975961	11976110	C	1067	9.4	1	175704	4	994492	994514	1	STOWAWAY1_OS	DNA/TcMar-Stowaway	4	994460	994609	C	1053	6.7	1	107909	2.5	1637	1659	LOC_Os04g02640.1	105	128	2	160	1604	1762	3.5e-18	0.861635
osa-MIR446		6	11975952	11976126	+	STOWAWAY1_OS	DNA/TcMar-Stowaway	6	11975961	11976110	C	1067	9.4	1	175704	4	19470245	19470267	-1	STOWAWAY1_OS	DNA/TcMar-Stowaway	4	19470223	19470299	+	559	3.9	0.536913	123309	2.5	275	297	LOC_Os04g32610.1	105	128	84	162	240	318	6.8e-07	0.898734
osa-MIR446		6	11975952	11976126	+	STOWAWAY1_OS	DNA/TcMar-Stowaway	6	11975961	11976110	C	1067	9.4	1	175704	5	25322755	25322777	1	STOWAWAY1_OS	DNA/TcMar-Stowaway	5	25322723	25322872	+	1059	6	1	159798	2.5	1517	1539	LOC_Os05g43650.1	105	128	1	163	1481	1643	9.7e-20	0.877301
osa-MIR446		6	11975952	11976126	+	STOWAWAY1_OS	DNA/TcMar-Stowaway	6	11975961	11976110	C	1067	9.4	1	175704	8	23278447	23278469	1	STOWAWAY1_OS	DNA/TcMar-Stowaway	8	23278415	23278563	C	1057	7.4	1	241918	2.5	1777	1799	LOC_Os08g36840.1	105	128	8	168	1735	1895	5.5e-16	0.82716
osa-MIR446		6	11975952	11976126	+	STOWAWAY1_OS	DNA/TcMar-Stowaway	6	11975961	11976110	C	1067	9.4	1	175704	10	21038151	21038173	-1	STOWAWAY1_OS	DNA/TcMar-Stowaway	10	21038056	21038205	+	1062	8.7	1	287993	3	1838	1860	LOC_Os10g39520.1	105	128	1	161	1804	1963	5.3e-17	0.84472
osa-MIR446		6	11975952	11976126	+	STOWAWAY1_OS	DNA/TcMar-Stowaway	6	11975961	11976110	C	1067	9.4	1	175704	12	7341268	7341290	-1	STOWAWAY1_OS	DNA/TcMar-Stowaway	12	7341174	7341322	+	1184	5.4	0.993289	322895	3	952	974	LOC_Os12g13174.1	105	128	4	162	917	1075	3.9e-17	0.842767
osa-MIR806a	2	1	42926954	42927205	-	TREP215	DNA/TcMar-Stowaway	1	42926960	42927197	C	1433	13.1	1	39714	12	27459556	27459577	1	TREP215	DNA/TcMar-Stowaway	12	27459530	27459768	C	1666	11.3	1	340584	0	1293	1314	LOC_Os12g44350.1	199	220	123	246	1267	1391	1.8e-13	0.88
osa-MIR806a		1	42926954	42927205	-	TREP215	DNA/TcMar-Stowaway	1	42926960	42927197	C	1433	13.1	1	39714	2	20957296	20957317	-1	TREP215	DNA/TcMar-Stowaway	2	20957105	20957343	+	1549	12.6	1	59796	1	1199	1220	LOC_Os02g34950.1	199	220	6	246	1173	1414	1.2e-34	0.921811
osa-MIR806a		1	42926954	42927205	-	TREP215	DNA/TcMar-Stowaway	1	42926960	42927197	C	1433	13.1	1	39714	7	29434195	29434216	1	TREP215	DNA/TcMar-Stowaway	7	29434169	29434406	C	1461	13	1	220493	1	3115	3136	LOC_Os07g49140.1	199	220	145	246	3089	3190	8.8e-11	0.901961
osa-MIR806a		1	42926954	42927205	-	TREP215	DNA/TcMar-Stowaway	1	42926960	42927197	C	1433	13.1	1	39714	7	28740583	28740604	-1	TREP215	DNA/TcMar-Stowaway	7	28740392	28740630	C	1361	15.9	1	219880	2	3176	3197	LOC_Os07g48130.1	199	220	162	251	3145	3234	2.1e-05	0.8
osa-MIR806a		1	42926954	42927205	-	TREP215	DNA/TcMar-Stowaway	1	42926960	42927197	C	1433	13.1	1	39714	11	18610259	18610280	-1	TREP215	DNA/TcMar-Stowaway	11	18610068	18610306	+	1722	8.8	1	306757	2	896	917	LOC_Os11g32280.1	199	220	6	249	867	1111	2.6e-31	0.878543
osa-MIR806a		1	42926954	42927205	-	TREP215	DNA/TcMar-Stowaway	1	42926960	42927197	C	1433	13.1	1	39714	7	15314148	15314167	-1	TREP215	DNA/TcMar-Stowaway	7	15313957	15314204	+	1441	9.7	1	207184	2.5	490	509	LOC_Os07g26595.1	199	220	5	235	474	705	3.9e-26	0.851064
osa-MIR806b	2	2	5044109	5044323	-	TREP215	DNA/TcMar-Stowaway	2	5044096	5044336	C	1371	15.1	1	44682	12	27459556	27459577	1	TREP215	DNA/TcMar-Stowaway	12	27459530	27459768	C	1666	11.3	1	340584	0	1293	1314	LOC_Os12g44350.1	181	202	104	215	1280	1391	6.8e-12	0.901786
osa-MIR806b		2	5044109	5044323	-	TREP215	DNA/TcMar-Stowaway	2	5044096	5044336	C	1371	15.1	1	44682	2	20957296	20957317	-1	TREP215	DNA/TcMar-Stowaway	2	20957105	20957343	+	1549	12.6	1	59796	1	1199	1220	LOC_Os02g34950.1	181	202	1	215	1186	1398	4.2e-29	0.92093
osa-MIR806b		2	5044109	5044323	-	TREP215	DNA/TcMar-Stowaway	2	5044096	5044336	C	1371	15.1	1	44682	7	29434195	29434216	1	TREP215	DNA/TcMar-Stowaway	7	29434169	29434406	C	1461	13	1	220493	1	3115	3136	LOC_Os07g49140.1	181	202	126	215	3102	3190	6.9e-09	0.922222
osa-MIR806b		2	5044109	5044323	-	TREP215	DNA/TcMar-Stowaway	2	5044096	5044336	C	1371	15.1	1	44682	11	18610259	18610280	-1	TREP215	DNA/TcMar-Stowaway	11	18610068	18610306	+	1722	8.8	1	306757	2	896	917	LOC_Os11g32280.1	181	202	1	215	883	1095	3.2e-24	0.856481
osa-MIR806b		2	5044109	5044323	-	TREP215	DNA/TcMar-Stowaway	2	5044096	5044336	C	1371	15.1	1	44682	7	15314148	15314167	-1	TREP215	DNA/TcMar-Stowaway	7	15313957	15314204	+	1441	9.7	1	207184	2.5	490	509	LOC_Os07g26595.1	181	202	1	212	479	687	3.4e-23	0.85446
osa-MIR806c	2	3	36187171	36187440	-	TREP215	DNA/TcMar-Stowaway	3	36187185	36187423	C	1520	13.4	1	106840	12	27459556	27459577	1	TREP215	DNA/TcMar-Stowaway	12	27459530	27459768	C	1666	11.3	1	340584	0	1293	1314	LOC_Os12g44350.1	209	230	132	256	1267	1391	1.3e-15	0.936
osa-MIR806c		3	36187171	36187440	-	TREP215	DNA/TcMar-Stowaway	3	36187185	36187423	C	1520	13.4	1	106840	2	20957296	20957317	-1	TREP215	DNA/TcMar-Stowaway	2	20957105	20957343	+	1549	12.6	1	59796	1	1199	1220	LOC_Os02g34950.1	209	230	10	256	1173	1419	8.2e-35	0.919028
osa-MIR806c		3	36187171	36187440	-	TREP215	DNA/TcMar-Stowaway	3	36187185	36187423	C	1520	13.4	1	106840	7	29434195	29434216	1	TREP215	DNA/TcMar-Stowaway	7	29434169	29434406	C	1461	13	1	220493	1	3115	3136	LOC_Os07g49140.1	209	230	154	256	3089	3190	6.5e-11	0.92233
osa-MIR806c		3	36187171	36187440	-	TREP215	DNA/TcMar-Stowaway	3	36187185	36187423	C	1520	13.4	1	106840	7	28740583	28740604	-1	TREP215	DNA/TcMar-Stowaway	7	28740392	28740630	C	1361	15.9	1	219880	2	3176	3197	LOC_Os07g48130.1	209	230	166	262	3144	3240	4.6e-07	0.824742
osa-MIR806c		3	36187171	36187440	-	TREP215	DNA/TcMar-Stowaway	3	36187185	36187423	C	1520	13.4	1	106840	11	18610259	18610280	-1	TREP215	DNA/TcMar-Stowaway	11	18610068	18610306	+	1722	8.8	1	306757	2	896	917	LOC_Os11g32280.1	209	230	11	262	864	1115	1.4e-31	0.873016
osa-MIR806c		3	36187171	36187440	-	TREP215	DNA/TcMar-Stowaway	3	36187185	36187423	C	1520	13.4	1	106840	7	15314148	15314167	-1	TREP215	DNA/TcMar-Stowaway	7	15313957	15314204	+	1441	9.7	1	207184	2.5	490	509	LOC_Os07g26595.1	209	230	18	245	474	700	8.4e-26	0.846491
osa-MIR806d	2	4	33602244	33602514	-	TREP215	DNA/TcMar-Stowaway	4	33602261	33602498	C	1366	15.1	1	135425	12	27459556	27459577	1	TREP215	DNA/TcMar-Stowaway	12	27459530	27459768	C	1666	11.3	1	340584	0	1293	1314	LOC_Os12g44350.1	207	228	130	254	1267	1391	1.4e-13	0.88
osa-MIR806d		4	33602244	33602514	-	TREP215	DNA/TcMar-Stowaway	4	33602261	33602498	C	1366	15.1	1	135425	2	20957296	20957317	-1	TREP215	DNA/TcMar-Stowaway	2	20957105	20957343	+	1549	12.6	1	59796	1	1199	1220	LOC_Os02g34950.1	207	228	14	256	1171	1414	1e-34	0.913934
osa-MIR806d		4	33602244	33602514	-	TREP215	DNA/TcMar-Stowaway	4	33602261	33602498	C	1366	15.1	1	135425	7	29434195	29434216	1	TREP215	DNA/TcMar-Stowaway	7	29434169	29434406	C	1461	13	1	220493	1	3115	3136	LOC_Os07g49140.1	207	228	152	257	3086	3190	3.6e-11	0.90566
osa-MIR806d		4	33602244	33602514	-	TREP215	DNA/TcMar-Stowaway	4	33602261	33602498	C	1366	15.1	1	135425	11	18610259	18610280	-1	TREP215	DNA/TcMar-Stowaway	11	18610068	18610306	+	1722	8.8	1	306757	2	896	917	LOC_Os11g32280.1	207	228	14	255	869	1111	7.8e-30	0.860082
osa-MIR806d		4	33602244	33602514	-	TREP215	DNA/TcMar-Stowaway	4	33602261	33602498	C	1366	15.1	1	135425	7	15314148	15314167	-1	TREP215	DNA/TcMar-Stowaway	7	15313957	15314204	+	1441	9.7	1	207184	2.5	490	509	LOC_Os07g26595.1	207	228	15	243	474	702	4.8e-25	0.830435
osa-MIR806f	2	8	27962767	27963007	+	TREP215	DNA/TcMar-Stowaway	8	27962768	27963006	+	1566	13	1	246558	12	27459556	27459577	1	TREP215	DNA/TcMar-Stowaway	12	27459530	27459768	C	1666	11.3	1	340584	0	1293	1314	LOC_Os12g44350.1	193	214	116	240	1267	1391	1.6e-18	0.96
osa-MIR806f		8	27962767	27963007	+	TREP215	DNA/TcMar-Stowaway	8	27962768	27963006	+	1566	13	1	246558	2	35250132	35250153	1	TREP215	DNA/TcMar-Stowaway	2	35250131	35250290	C	822	12.6	0.74477	72742	0.5	4196	4217	LOC_Os02g57530.1	193	214	172	229	4180	4238	0.0057	0.881356
osa-MIR806f		8	27962767	27963007	+	TREP215	DNA/TcMar-Stowaway	8	27962768	27963006	+	1566	13	1	246558	2	20957296	20957317	-1	TREP215	DNA/TcMar-Stowaway	2	20957105	20957343	+	1549	12.6	1	59796	1	1199	1220	LOC_Os02g34950.1	193	214	1	240	1173	1412	2.2e-33	0.875
osa-MIR806f		8	27962767	27963007	+	TREP215	DNA/TcMar-Stowaway	8	27962768	27963006	+	1566	13	1	246558	7	29434195	29434216	1	TREP215	DNA/TcMar-Stowaway	7	29434169	29434406	C	1461	13	1	220493	1	3115	3136	LOC_Os07g49140.1	193	214	140	240	3089	3188	7.4e-12	0.920792
osa-MIR806f		8	27962767	27963007	+	TREP215	DNA/TcMar-Stowaway	8	27962768	27963006	+	1566	13	1	246558	7	28740583	28740604	-1	TREP215	DNA/TcMar-Stowaway	7	28740392	28740630	C	1361	15.9	1	219880	2	3176	3197	LOC_Os07g48130.1	193	214	150	241	3149	3240	2.1e-07	0.836957
osa-MIR806f		8	27962767	27963007	+	TREP215	DNA/TcMar-Stowaway	8	27962768	27963006	+	1566	13	1	246558	11	18610259	18610280	-1	TREP215	DNA/TcMar-Stowaway	11	18610068	18610306	+	1722	8.8	1	306757	2	896	917	LOC_Os11g32280.1	193	214	1	241	869	1109	2.4e-34	0.887967
osa-MIR806f		8	27962767	27963007	+	TREP215	DNA/TcMar-Stowaway	8	27962768	27963006	+	1566	13	1	246558	7	15314148	15314167	-1	TREP215	DNA/TcMar-Stowaway	7	15313957	15314204	+	1441	9.7	1	207184	2.5	490	509	LOC_Os07g26595.1	193	214	2	229	474	700	5e-30	0.868421
osa-MIR806g	2	10	22846562	22846801	+	TREP215	DNA/TcMar-Stowaway	10	22846562	22846801	+	1496	13.8	1	289675	12	27459556	27459577	1	TREP215	DNA/TcMar-Stowaway	12	27459530	27459768	C	1666	11.3	1	340584	0	1293	1314	LOC_Os12g44350.1	193	214	116	240	1267	1391	2.2e-15	0.912
osa-MIR806g		10	22846562	22846801	+	TREP215	DNA/TcMar-Stowaway	10	22846562	22846801	+	1496	13.8	1	289675	2	20957296	20957317	-1	TREP215	DNA/TcMar-Stowaway	2	20957105	20957343	+	1549	12.6	1	59796	1	1199	1220	LOC_Os02g34950.1	193	214	1	240	1173	1411	2.4e-35	0.920833
osa-MIR806g		10	22846562	22846801	+	TREP215	DNA/TcMar-Stowaway	10	22846562	22846801	+	1496	13.8	1	289675	7	29434195	29434216	1	TREP215	DNA/TcMar-Stowaway	7	29434169	29434406	C	1461	13	1	220493	1	3115	3136	LOC_Os07g49140.1	193	214	138	240	3089	3190	5.9e-12	0.941748
osa-MIR806g		10	22846562	22846801	+	TREP215	DNA/TcMar-Stowaway	10	22846562	22846801	+	1496	13.8	1	289675	7	28740583	28740604	-1	TREP215	DNA/TcMar-Stowaway	7	28740392	28740630	C	1361	15.9	1	219880	2	3176	3197	LOC_Os07g48130.1	193	214	150	240	3150	3240	4.4e-07	0.835165
osa-MIR806g		10	22846562	22846801	+	TREP215	DNA/TcMar-Stowaway	10	22846562	22846801	+	1496	13.8	1	289675	11	18610259	18610280	-1	TREP215	DNA/TcMar-Stowaway	11	18610068	18610306	+	1722	8.8	1	306757	2	896	917	LOC_Os11g32280.1	193	214	1	240	870	1108	3.3e-30	0.8625
osa-MIR806g		10	22846562	22846801	+	TREP215	DNA/TcMar-Stowaway	10	22846562	22846801	+	1496	13.8	1	289675	7	15314148	15314167	-1	TREP215	DNA/TcMar-Stowaway	7	15313957	15314204	+	1441	9.7	1	207184	2.5	490	509	LOC_Os07g26595.1	193	214	1	229	474	700	1.8e-26	0.842795
osa-MIR806g		10	22846562	22846801	+	TREP215	DNA/TcMar-Stowaway	10	22846562	22846801	+	1496	13.8	1	289675	12	27459556	27459577	1	TREP215	DNA/TcMar-Stowaway	12	27459530	27459768	C	1666	11.3	1	340584	0	1293	1314	LOC_Os12g44350.1	193	214	116	240	1267	1391	2.2e-15	0.912
osa-MIR806g		10	22846562	22846801	+	TREP215	DNA/TcMar-Stowaway	10	22846562	22846801	+	1496	13.8	1	289675	2	20957296	20957317	-1	TREP215	DNA/TcMar-Stowaway	2	20957105	20957343	+	1549	12.6	1	59796	1	1199	1220	LOC_Os02g34950.1	193	214	1	240	1173	1411	2.4e-35	0.920833
osa-MIR806g		10	22846562	22846801	+	TREP215	DNA/TcMar-Stowaway	10	22846562	22846801	+	1496	13.8	1	289675	7	29434195	29434216	1	TREP215	DNA/TcMar-Stowaway	7	29434169	29434406	C	1461	13	1	220493	1	3115	3136	LOC_Os07g49140.1	193	214	138	240	3089	3190	5.9e-12	0.941748
osa-MIR806g		10	22846562	22846801	+	TREP215	DNA/TcMar-Stowaway	10	22846562	22846801	+	1496	13.8	1	289675	7	28740583	28740604	-1	TREP215	DNA/TcMar-Stowaway	7	28740392	28740630	C	1361	15.9	1	219880	2	3176	3197	LOC_Os07g48130.1	193	214	150	240	3150	3240	4.4e-07	0.835165
osa-MIR806g		10	22846562	22846801	+	TREP215	DNA/TcMar-Stowaway	10	22846562	22846801	+	1496	13.8	1	289675	11	18610259	18610280	-1	TREP215	DNA/TcMar-Stowaway	11	18610068	18610306	+	1722	8.8	1	306757	2	896	917	LOC_Os11g32280.1	193	214	1	240	870	1108	3.3e-30	0.8625
osa-MIR806g		10	22846562	22846801	+	TREP215	DNA/TcMar-Stowaway	10	22846562	22846801	+	1496	13.8	1	289675	7	15314148	15314167	-1	TREP215	DNA/TcMar-Stowaway	7	15313957	15314204	+	1441	9.7	1	207184	2.5	490	509	LOC_Os07g26595.1	193	214	1	229	474	700	1.8e-26	0.842795
osa-MIR806h	2	11	28396749	28397019	-	TREP215	DNA/TcMar-Stowaway	11	28396768	28397006	C	1691	10.5	1	316105	12	27459556	27459577	1	TREP215	DNA/TcMar-Stowaway	12	27459530	27459768	C	1666	11.3	1	340584	0	1293	1314	LOC_Os12g44350.1	205	226	128	258	1261	1391	5.1e-18	0.938931
osa-MIR806h		11	28396749	28397019	-	TREP215	DNA/TcMar-Stowaway	11	28396768	28397006	C	1691	10.5	1	316105	2	20957296	20957317	-1	TREP215	DNA/TcMar-Stowaway	2	20957105	20957343	+	1549	12.6	1	59796	1	1199	1220	LOC_Os02g34950.1	205	226	10	252	1173	1415	4.3e-35	0.893004
osa-MIR806h		11	28396749	28397019	-	TREP215	DNA/TcMar-Stowaway	11	28396768	28397006	C	1691	10.5	1	316105	7	29434195	29434216	1	TREP215	DNA/TcMar-Stowaway	7	29434169	29434406	C	1461	13	1	220493	1	3115	3136	LOC_Os07g49140.1	205	226	152	256	3085	3188	2.3e-11	0.904762
osa-MIR806h		11	28396749	28397019	-	TREP215	DNA/TcMar-Stowaway	11	28396768	28397006	C	1691	10.5	1	316105	7	28740583	28740604	-1	TREP215	DNA/TcMar-Stowaway	7	28740392	28740630	C	1361	15.9	1	219880	2	3176	3197	LOC_Os07g48130.1	205	226	162	259	3144	3240	7e-07	0.806122
osa-MIR806h		11	28396749	28397019	-	TREP215	DNA/TcMar-Stowaway	11	28396768	28397006	C	1691	10.5	1	316105	11	18610259	18610280	-1	TREP215	DNA/TcMar-Stowaway	11	18610068	18610306	+	1722	8.8	1	306757	2	896	917	LOC_Os11g32280.1	205	226	2	252	870	1115	2.2e-37	0.912351
osa-MIR806h		11	28396749	28397019	-	TREP215	DNA/TcMar-Stowaway	11	28396768	28397006	C	1691	10.5	1	316105	7	15314148	15314167	-1	TREP215	DNA/TcMar-Stowaway	7	15313957	15314204	+	1441	9.7	1	207184	2.5	490	509	LOC_Os07g26595.1	205	226	7	241	474	707	1.3e-32	0.889362
osa-MIR808	2	3	8866921	8867072	+	STOWAWAY1_OS	DNA/TcMar-Stowaway	3	8866922	8867071	C	1190	4.7	1	80627	7	6514889	6514910	-1	STOWAWAY1_OS	DNA/TcMar-Stowaway	7	6514794	6514932	C	1010	7.2	0.979866	199987	1	1733	1754	LOC_Os07g11790.1	104	125	1	152	1707	1850	4.1e-18	0.855263
osa-MIR808		3	8866921	8867072	+	STOWAWAY1_OS	DNA/TcMar-Stowaway	3	8866922	8867071	C	1190	4.7	1	80627	8	23278441	23278462	1	STOWAWAY1_OS	DNA/TcMar-Stowaway	8	23278415	23278563	C	1057	7.4	1	241918	1	1771	1792	LOC_Os08g36840.1	104	125	1	152	1744	1894	1.1e-20	0.894737
osa-MIR808		3	8866921	8867072	+	STOWAWAY1_OS	DNA/TcMar-Stowaway	3	8866922	8867071	C	1190	4.7	1	80627	4	994486	994507	1	STOWAWAY1_OS	DNA/TcMar-Stowaway	4	994460	994609	C	1053	6.7	1	107909	1.5	1631	1652	LOC_Os04g02640.1	104	125	1	152	1604	1755	3.4e-21	0.894737
osa-MIR808		3	8866921	8867072	+	STOWAWAY1_OS	DNA/TcMar-Stowaway	3	8866922	8867071	C	1190	4.7	1	80627	4	19470252	19470273	-1	STOWAWAY1_OS	DNA/TcMar-Stowaway	4	19470223	19470299	+	559	3.9	0.536913	123309	1.5	269	290	LOC_Os04g32610.1	104	125	76	152	242	318	6.1e-08	0.896104
osa-MIR808		3	8866921	8867072	+	STOWAWAY1_OS	DNA/TcMar-Stowaway	3	8866922	8867071	C	1190	4.7	1	80627	4	34401487	34401508	-1	STOWAWAY1_OS	DNA/TcMar-Stowaway	4	34401385	34401534	C	1145	6.7	1	136103	1.5	1523	1544	LOC_Os04g58070.1	104	125	1	152	1496	1647	2e-24	0.947368
osa-MIR808		3	8866921	8867072	+	STOWAWAY1_OS	DNA/TcMar-Stowaway	3	8866922	8867071	C	1190	4.7	1	80627	5	25322749	25322770	1	STOWAWAY1_OS	DNA/TcMar-Stowaway	5	25322723	25322872	+	1059	6	1	159798	1.5	1511	1532	LOC_Os05g43650.1	104	125	1	152	1484	1635	1.2e-25	0.967105
osa-MIR808		3	8866921	8867072	+	STOWAWAY1_OS	DNA/TcMar-Stowaway	3	8866922	8867071	C	1190	4.7	1	80627	6	11463611	11463632	1	STOWAWAY1_OS	DNA/TcMar-Stowaway	6	11463585	11463661	+	609	6.5	0.516779	175170	1.5	680	701	LOC_Os06g19990.1	104	125	75	152	653	730	1.4e-08	0.923077
osa-MIR808		3	8866921	8867072	+	STOWAWAY1_OS	DNA/TcMar-Stowaway	3	8866922	8867071	C	1190	4.7	1	80627	8	3687677	3687698	1	STOWAWAY1_OS	DNA/TcMar-Stowaway	8	3687651	3687800	+	1121	7.4	1	224175	1.5	4562	4583	LOC_Os08g06500.1	104	125	71	152	4535	4616	1.3e-09	0.914634
osa-MIR808		3	8866921	8867072	+	STOWAWAY1_OS	DNA/TcMar-Stowaway	3	8866922	8867071	C	1190	4.7	1	80627	12	7341275	7341296	-1	STOWAWAY1_OS	DNA/TcMar-Stowaway	12	7341174	7341322	+	1184	5.4	0.993289	322895	1.5	946	967	LOC_Os12g13174.1	104	125	1	152	919	1070	4.5e-22	0.907895
osa-MIR808		3	8866921	8867072	+	STOWAWAY1_OS	DNA/TcMar-Stowaway	3	8866922	8867071	C	1190	4.7	1	80627	2	27244630	27244651	1	STOWAWAY1_OS	DNA/TcMar-Stowaway	2	27244604	27244753	+	1098	8.1	1	65829	2	1803	1824	LOC_Os02g44990.1	104	125	1	152	1776	1927	1.2e-23	0.927632
osa-MIR808		3	8866921	8867072	+	STOWAWAY1_OS	DNA/TcMar-Stowaway	3	8866922	8867071	C	1190	4.7	1	80627	5	24064703	24064724	-1	STOWAWAY1_OS	DNA/TcMar-Stowaway	5	24064601	24064750	+	1073	10.7	1	158690	2	980	1001	LOC_Os05g41190.1	104	125	1	152	953	1104	2.3e-22	0.907895
osa-MIR808		3	8866921	8867072	+	STOWAWAY1_OS	DNA/TcMar-Stowaway	3	8866922	8867071	C	1190	4.7	1	80627	6	10081634	10081655	-1	STOWAWAY1_OS	DNA/TcMar-Stowaway	6	10081534	10081681	C	1070	10.1	1	173922	2	2620	2641	LOC_Os06g17390.1	104	125	1	152	2593	2742	2.5e-22	0.914474
osa-MIR808		3	8866921	8867072	+	STOWAWAY1_OS	DNA/TcMar-Stowaway	3	8866922	8867071	C	1190	4.7	1	80627	6	28957718	28957739	1	STOWAWAY1_OS	DNA/TcMar-Stowaway	6	28957692	28957841	+	1193	5.4	1	191660	2	91	112	LOC_Os06g47850.1	104	125	1	152	64	215	5.3e-24	0.934211
osa-MIR808		3	8866921	8867072	+	STOWAWAY1_OS	DNA/TcMar-Stowaway	3	8866922	8867071	C	1190	4.7	1	80627	9	20223561	20223582	1	STOWAWAY1_OS	DNA/TcMar-Stowaway	9	20223536	20223684	+	966	12.2	0.993289	265866	2	1779	1800	LOC_Os09g34250.1	104	125	53	152	1752	1851	5.8e-12	0.89
osa-MIR808		3	8866921	8867072	+	STOWAWAY1_OS	DNA/TcMar-Stowaway	3	8866922	8867071	C	1190	4.7	1	80627	10	2177605	2177626	-1	STOWAWAY1_OS	DNA/TcMar-Stowaway	10	2177471	2177654	+	594	16.5	1	270451	2	1848	1869	LOC_Os10g04580.1	104	125	95	152	1821	1878	0.00093	0.87931
osa-MIR808		3	8866921	8867072	+	STOWAWAY1_OS	DNA/TcMar-Stowaway	3	8866922	8867071	C	1190	4.7	1	80627	3	28557634	28557655	1	STOWAWAY1_OS	DNA/TcMar-Stowaway	3	28557608	28557757	C	1102	8.1	1	99799	2.5	1189	1210	LOC_Os03g50070.1	104	125	2	152	1162	1312	3.7e-20	0.874172
osa-MIR808		3	8866921	8867072	+	STOWAWAY1_OS	DNA/TcMar-Stowaway	3	8866922	8867071	C	1190	4.7	1	80627	5	29277724	29277745	1	STOWAWAY1_OS	DNA/TcMar-Stowaway	5	29277698	29277847	+	1149	6.7	1	163294	2.5	883	904	LOC_Os05g51140.1	104	125	1	152	856	1007	1.4e-23	0.927632
osa-MIR808		3	8866921	8867072	+	STOWAWAY1_OS	DNA/TcMar-Stowaway	3	8866922	8867071	C	1190	4.7	1	80627	6	3847132	3847152	1	STOWAWAY1_OS	DNA/TcMar-Stowaway	6	3847106	3847253	+	1028	8.8	0.993289	167282	2.5	1384	1404	LOC_Os06g07914.1	104	125	1	152	1357	1507	3e-20	0.888158
osa-MIR808		3	8866921	8867072	+	STOWAWAY1_OS	DNA/TcMar-Stowaway	3	8866922	8867071	C	1190	4.7	1	80627	8	3007939	3007960	1	STOWAWAY1_OS	DNA/TcMar-Stowaway	8	3007913	3008063	+	1130	7.4	1	223504	2.5	1696	1717	LOC_Os08g05620.1	104	125	1	152	1669	1821	4.2e-22	0.915033
osa-MIR808		3	8866921	8867072	+	STOWAWAY1_OS	DNA/TcMar-Stowaway	3	8866922	8867071	C	1190	4.7	1	80627	8	4644195	4644216	-1	STOWAWAY1_OS	DNA/TcMar-Stowaway	8	4644093	4644240	+	1024	10.2	0.986577	225086	2.5	1489	1510	LOC_Os08g08160.1	104	125	1	148	1466	1613	1.1e-18	0.864865
osa-MIR808		3	8866921	8867072	+	STOWAWAY1_OS	DNA/TcMar-Stowaway	3	8866922	8867071	C	1190	4.7	1	80627	8	25588500	25588521	-1	STOWAWAY1_OS	DNA/TcMar-Stowaway	8	25588405	25588547	C	999	7	1	244295	2.5	1309	1330	LOC_Os08g40440.1	104	125	1	152	1282	1426	5e-19	0.861842
osa-MIR808		3	8866921	8867072	+	STOWAWAY1_OS	DNA/TcMar-Stowaway	3	8866922	8867071	C	1190	4.7	1	80627	9	6949978	6949999	1	STOWAWAY1_OS	DNA/TcMar-Stowaway	9	6949952	6950114	+	1002	6.1	1	252561	2.5	1015	1036	LOC_Os09g12230.1	104	125	60	152	988	1079	5.1e-09	0.870968
osa-MIR808		3	8866921	8867072	+	STOWAWAY1_OS	DNA/TcMar-Stowaway	3	8866922	8867071	C	1190	4.7	1	80627	10	13880012	13880033	1	STOWAWAY1_OS	DNA/TcMar-Stowaway	10	13879986	13880135	C	1041	8.1	1	280583	2.5	1390	1411	LOC_Os10g26720.1	104	125	1	152	1363	1514	2.2e-20	0.875
osa-MIR808		3	8866921	8867072	+	STOWAWAY1_OS	DNA/TcMar-Stowaway	3	8866922	8867071	C	1190	4.7	1	80627	1	8720117	8720138	1	STOWAWAY1_OS	DNA/TcMar-Stowaway	1	8720091	8720223	C	850	7.5	1	8398	3	1242	1263	LOC_Os01g15520.1	104	125	60	152	1215	1306	5.2e-07	0.806452
osa-MIR808		3	8866921	8867072	+	STOWAWAY1_OS	DNA/TcMar-Stowaway	3	8866922	8867071	C	1190	4.7	1	80627	1	11077180	11077201	-1	STOWAWAY1_OS	DNA/TcMar-Stowaway	1	11077078	11077227	+	924	12.1	1	10765	3	1668	1689	LOC_Os01g19529.1	104	125	99	152	1641	1694	0.019	0.833333
osa-MIR808		3	8866921	8867072	+	STOWAWAY1_OS	DNA/TcMar-Stowaway	3	8866922	8867071	C	1190	4.7	1	80627	1	39653957	39653978	-1	STOWAWAY1_OS	DNA/TcMar-Stowaway	1	39653864	39654004	C	1068	5	1	36625	3	2346	2367	LOC_Os01g68230.1	104	125	45	152	2319	2422	1.3e-09	0.814815
osa-MIR808		3	8866921	8867072	+	STOWAWAY1_OS	DNA/TcMar-Stowaway	3	8866922	8867071	C	1190	4.7	1	80627	2	26275105	26275126	-1	STOWAWAY1_OS	DNA/TcMar-Stowaway	2	26275003	26275152	C	1144	6.7	1	64992	3	2752	2773	LOC_Os02g43560.1	104	125	1	152	2725	2876	1.1e-23	0.927632
osa-MIR808		3	8866921	8867072	+	STOWAWAY1_OS	DNA/TcMar-Stowaway	3	8866922	8867071	C	1190	4.7	1	80627	4	6562012	6562033	1	STOWAWAY1_OS	DNA/TcMar-Stowaway	4	6561987	6562135	C	999	8.8	0.993289	112523	3	1309	1330	LOC_Os04g11970.1	104	125	1	152	1282	1433	2.2e-20	0.875
osa-MIR808		3	8866921	8867072	+	STOWAWAY1_OS	DNA/TcMar-Stowaway	3	8866922	8867071	C	1190	4.7	1	80627	4	29132215	29132236	-1	STOWAWAY1_OS	DNA/TcMar-Stowaway	4	29132167	29132262	C	520	16.7	0.651007	131874	3	1087	1108	LOC_Os04g49160.1	104	125	54	152	1060	1156	5.4e-07	0.808081
osa-MIR808		3	8866921	8867072	+	STOWAWAY1_OS	DNA/TcMar-Stowaway	3	8866922	8867071	C	1190	4.7	1	80627	5	1516197	1516218	1	STOWAWAY1_OS	DNA/TcMar-Stowaway	5	1516171	1516315	C	978	10.4	1	138145	3	642	663	LOC_Os05g03574.1	104	125	1	152	615	761	4e-19	0.861842
osa-MIR808		3	8866921	8867072	+	STOWAWAY1_OS	DNA/TcMar-Stowaway	3	8866922	8867071	C	1190	4.7	1	80627	9	20026678	20026699	1	STOWAWAY1_OS	DNA/TcMar-Stowaway	9	20026652	20026801	+	1096	8.1	1	265653	3	1411	1432	LOC_Os09g33930.1	104	125	1	152	1384	1535	3.3e-23	0.921053
osa-MIR808		3	8866921	8867072	+	STOWAWAY1_OS	DNA/TcMar-Stowaway	3	8866922	8867071	C	1190	4.7	1	80627	12	857550	857571	-1	STOWAWAY1_OS	DNA/TcMar-Stowaway	12	857451	857597	+	745	15.8	1	316947	3	1175	1196	LOC_Os12g02520.1	104	125	1	152	1148	1296	7.4e-15	0.802632
osa-MIR808		3	8866921	8867072	+	STOWAWAY1_OS	DNA/TcMar-Stowaway	3	8866922	8867071	C	1190	4.7	1	80627	12	7169235	7169256	-1	STOWAWAY1_OS	DNA/TcMar-Stowaway	12	7169198	7169274	+	509	9.2	0.510067	322722	3	1065	1086	LOC_Os12g12950.1	104	125	69	142	1048	1121	4.3e-06	0.851351
osa-MIR808		3	8866921	8867072	+	STOWAWAY1_OS	DNA/TcMar-Stowaway	3	8866922	8867071	C	1190	4.7	1	80627	12	7990336	7990357	-1	STOWAWAY1_OS	DNA/TcMar-Stowaway	12	7990256	7990385	+	628	17.1	0.988506	323560	3	696	717	LOC_Os12g14080.1	104	125	71	152	669	750	3e-08	0.890244
osa-MIR809a	2	3	26779395	26779555	-	STOWAWAY1_OS	DNA/TcMar-Stowaway	3	26779400	26779551	+	1097	7.4	1	98106	9	20223560	20223581	1	STOWAWAY1_OS	DNA/TcMar-Stowaway	9	20223536	20223684	+	966	12.2	0.993289	265866	0.5	1778	1799	LOC_Os09g34250.1	110	131	56	161	1748	1851	2.5e-10	0.867925
osa-MIR809a		3	26779395	26779555	-	STOWAWAY1_OS	DNA/TcMar-Stowaway	3	26779400	26779551	+	1097	7.4	1	98106	3	8129935	8129956	1	STOWAWAY1_OS	DNA/TcMar-Stowaway	3	8129910	8130073	+	981	7.5	1	80014	1	806	827	LOC_Os03g14910.1	110	131	53	158	779	882	3.4e-09	0.839623
osa-MIR809a		3	26779395	26779555	-	STOWAWAY1_OS	DNA/TcMar-Stowaway	3	26779400	26779551	+	1097	7.4	1	98106	6	3847132	3847151	1	STOWAWAY1_OS	DNA/TcMar-Stowaway	6	3847106	3847253	+	1028	8.8	0.993289	167282	1	1384	1403	LOC_Os06g07914.1	110	131	3	158	1356	1508	7.9e-17	0.852564
osa-MIR809a		3	26779395	26779555	-	STOWAWAY1_OS	DNA/TcMar-Stowaway	3	26779400	26779551	+	1097	7.4	1	98106	7	6514890	6514911	-1	STOWAWAY1_OS	DNA/TcMar-Stowaway	7	6514794	6514932	C	1010	7.2	0.979866	199987	1	1732	1753	LOC_Os07g11790.1	110	131	49	160	1704	1811	4.2e-08	0.803571
osa-MIR809a		3	26779395	26779555	-	STOWAWAY1_OS	DNA/TcMar-Stowaway	3	26779400	26779551	+	1097	7.4	1	98106	8	4644196	4644217	-1	STOWAWAY1_OS	DNA/TcMar-Stowaway	8	4644093	4644240	+	1024	10.2	0.986577	225086	1	1488	1509	LOC_Os08g08160.1	110	131	3	153	1466	1614	2.6e-16	0.847682
osa-MIR809a		3	26779395	26779555	-	STOWAWAY1_OS	DNA/TcMar-Stowaway	3	26779400	26779551	+	1097	7.4	1	98106	1	39653958	39653979	-1	STOWAWAY1_OS	DNA/TcMar-Stowaway	1	39653864	39654004	C	1068	5	1	36625	1.5	2345	2366	LOC_Os01g68230.1	110	131	79	160	2316	2397	7.2e-09	0.939024
osa-MIR809a		3	26779395	26779555	-	STOWAWAY1_OS	DNA/TcMar-Stowaway	3	26779400	26779551	+	1097	7.4	1	98106	4	994485	994506	1	STOWAWAY1_OS	DNA/TcMar-Stowaway	4	994460	994609	C	1053	6.7	1	107909	1.5	1630	1651	LOC_Os04g02640.1	110	131	1	160	1601	1758	3.6e-18	0.85625
osa-MIR809a		3	26779395	26779555	-	STOWAWAY1_OS	DNA/TcMar-Stowaway	3	26779400	26779551	+	1097	7.4	1	98106	4	19470253	19470274	-1	STOWAWAY1_OS	DNA/TcMar-Stowaway	4	19470223	19470299	+	559	3.9	0.536913	123309	1.5	268	289	LOC_Os04g32610.1	110	131	81	158	241	318	3.3e-07	0.910256
osa-MIR809a		3	26779395	26779555	-	STOWAWAY1_OS	DNA/TcMar-Stowaway	3	26779400	26779551	+	1097	7.4	1	98106	4	34401488	34401509	-1	STOWAWAY1_OS	DNA/TcMar-Stowaway	4	34401385	34401534	C	1145	6.7	1	136103	1.5	1522	1543	LOC_Os04g58070.1	110	131	3	158	1495	1648	1.4e-19	0.897436
osa-MIR809a		3	26779395	26779555	-	STOWAWAY1_OS	DNA/TcMar-Stowaway	3	26779400	26779551	+	1097	7.4	1	98106	5	25322748	25322769	1	STOWAWAY1_OS	DNA/TcMar-Stowaway	5	25322723	25322872	+	1059	6	1	159798	1.5	1510	1531	LOC_Os05g43650.1	110	131	3	158	1483	1636	1.1e-20	0.916667
osa-MIR809a		3	26779395	26779555	-	STOWAWAY1_OS	DNA/TcMar-Stowaway	3	26779400	26779551	+	1097	7.4	1	98106	6	11463610	11463631	1	STOWAWAY1_OS	DNA/TcMar-Stowaway	6	11463585	11463661	+	609	6.5	0.516779	175170	1.5	679	700	LOC_Os06g19990.1	110	131	66	158	652	744	4.3e-08	0.849462
osa-MIR809a		3	26779395	26779555	-	STOWAWAY1_OS	DNA/TcMar-Stowaway	3	26779400	26779551	+	1097	7.4	1	98106	7	1182601	1182621	-1	STOWAWAY1_OS	DNA/TcMar-Stowaway	7	1182571	1182647	C	462	10.8	0.808989	194683	1.5	1493	1513	LOC_Os07g03110.1	110	131	88	160	1463	1535	1.7e-05	0.863014
osa-MIR809a		3	26779395	26779555	-	STOWAWAY1_OS	DNA/TcMar-Stowaway	3	26779400	26779551	+	1097	7.4	1	98106	8	3007938	3007959	1	STOWAWAY1_OS	DNA/TcMar-Stowaway	8	3007913	3008063	+	1130	7.4	1	223504	1.5	1695	1716	LOC_Os08g05620.1	110	131	6	159	1667	1818	4.8e-18	0.876623
osa-MIR809a		3	26779395	26779555	-	STOWAWAY1_OS	DNA/TcMar-Stowaway	3	26779400	26779551	+	1097	7.4	1	98106	8	3687676	3687697	1	STOWAWAY1_OS	DNA/TcMar-Stowaway	8	3687651	3687800	+	1121	7.4	1	224175	1.5	4561	4582	LOC_Os08g06500.1	110	131	77	158	4534	4615	3.7e-08	0.914634
osa-MIR809a		3	26779395	26779555	-	STOWAWAY1_OS	DNA/TcMar-Stowaway	3	26779400	26779551	+	1097	7.4	1	98106	8	23278440	23278461	1	STOWAWAY1_OS	DNA/TcMar-Stowaway	8	23278415	23278563	C	1057	7.4	1	241918	1.5	1770	1791	LOC_Os08g36840.1	110	131	3	158	1743	1895	7.5e-17	0.852564
osa-MIR809a		3	26779395	26779555	-	STOWAWAY1_OS	DNA/TcMar-Stowaway	3	26779400	26779551	+	1097	7.4	1	98106	10	21038159	21038180	-1	STOWAWAY1_OS	DNA/TcMar-Stowaway	10	21038056	21038205	+	1062	8.7	1	287993	1.5	1831	1852	LOC_Os10g39520.1	110	131	1	158	1804	1959	9.3e-18	0.85443
osa-MIR809a		3	26779395	26779555	-	STOWAWAY1_OS	DNA/TcMar-Stowaway	3	26779400	26779551	+	1097	7.4	1	98106	12	7341276	7341297	-1	STOWAWAY1_OS	DNA/TcMar-Stowaway	12	7341174	7341322	+	1184	5.4	0.993289	322895	1.5	945	966	LOC_Os12g13174.1	110	131	3	158	918	1071	1.6e-18	0.871795
osa-MIR809a		3	26779395	26779555	-	STOWAWAY1_OS	DNA/TcMar-Stowaway	3	26779400	26779551	+	1097	7.4	1	98106	1	16707435	16707455	1	STOWAWAY1_OS	DNA/TcMar-Stowaway	1	16707409	16707558	C	930	12.8	1	15890	2	1538	1558	LOC_Os01g29820.1	110	131	2	161	1507	1664	5.9e-16	0.81875
osa-MIR809a		3	26779395	26779555	-	STOWAWAY1_OS	DNA/TcMar-Stowaway	3	26779400	26779551	+	1097	7.4	1	98106	2	27244629	27244650	1	STOWAWAY1_OS	DNA/TcMar-Stowaway	2	27244604	27244753	+	1098	8.1	1	65829	2	1802	1823	LOC_Os02g44990.1	110	131	3	159	1774	1928	8.2e-20	0.898089
osa-MIR809a		3	26779395	26779555	-	STOWAWAY1_OS	DNA/TcMar-Stowaway	3	26779400	26779551	+	1097	7.4	1	98106	2	27764762	27764783	1	STOWAWAY1_OS	DNA/TcMar-Stowaway	2	27764737	27764804	+	416	7.8	0.42953	66309	2	1730	1751	LOC_Os02g45650.1	110	131	91	158	1703	1768	0.00025	0.882353
osa-MIR809a		3	26779395	26779555	-	STOWAWAY1_OS	DNA/TcMar-Stowaway	3	26779400	26779551	+	1097	7.4	1	98106	5	24064704	24064725	-1	STOWAWAY1_OS	DNA/TcMar-Stowaway	5	24064601	24064750	+	1073	10.7	1	158690	2	979	1000	LOC_Os05g41190.1	110	131	3	158	952	1105	4.7e-18	0.865385
osa-MIR809a		3	26779395	26779555	-	STOWAWAY1_OS	DNA/TcMar-Stowaway	3	26779400	26779551	+	1097	7.4	1	98106	6	10081635	10081656	-1	STOWAWAY1_OS	DNA/TcMar-Stowaway	6	10081534	10081681	C	1070	10.1	1	173922	2	2619	2640	LOC_Os06g17390.1	110	131	3	157	2593	2743	6.5e-18	0.870968
osa-MIR809a		3	26779395	26779555	-	STOWAWAY1_OS	DNA/TcMar-Stowaway	3	26779400	26779551	+	1097	7.4	1	98106	6	28957717	28957738	1	STOWAWAY1_OS	DNA/TcMar-Stowaway	6	28957692	28957841	+	1193	5.4	1	191660	2	90	111	LOC_Os06g47850.1	110	131	2	158	63	217	2.2e-19	0.88535
osa-MIR809a		3	26779395	26779555	-	STOWAWAY1_OS	DNA/TcMar-Stowaway	3	26779400	26779551	+	1097	7.4	1	98106	10	2177606	2177627	-1	STOWAWAY1_OS	DNA/TcMar-Stowaway	10	2177471	2177654	+	594	16.5	1	270451	2	1847	1868	LOC_Os10g04580.1	110	131	100	160	1818	1878	0.0023	0.868852
osa-MIR809a		3	26779395	26779555	-	STOWAWAY1_OS	DNA/TcMar-Stowaway	3	26779400	26779551	+	1097	7.4	1	98106	12	7990337	7990358	-1	STOWAWAY1_OS	DNA/TcMar-Stowaway	12	7990256	7990385	+	628	17.1	0.988506	323560	2	695	716	LOC_Os12g14080.1	110	131	77	159	667	749	4e-07	0.879518
osa-MIR809a		3	26779395	26779555	-	STOWAWAY1_OS	DNA/TcMar-Stowaway	3	26779400	26779551	+	1097	7.4	1	98106	3	28557633	28557654	1	STOWAWAY1_OS	DNA/TcMar-Stowaway	3	28557608	28557757	C	1102	8.1	1	99799	2.5	1188	1209	LOC_Os03g50070.1	110	131	1	160	1159	1316	8.8e-18	0.85
osa-MIR809a		3	26779395	26779555	-	STOWAWAY1_OS	DNA/TcMar-Stowaway	3	26779400	26779551	+	1097	7.4	1	98106	5	29277723	29277744	1	STOWAWAY1_OS	DNA/TcMar-Stowaway	5	29277698	29277847	+	1149	6.7	1	163294	2.5	882	903	LOC_Os05g51140.1	110	131	3	158	855	1008	2.1e-18	0.871795
osa-MIR809a		3	26779395	26779555	-	STOWAWAY1_OS	DNA/TcMar-Stowaway	3	26779400	26779551	+	1097	7.4	1	98106	8	25588501	25588522	-1	STOWAWAY1_OS	DNA/TcMar-Stowaway	8	25588405	25588547	C	999	7	1	244295	2.5	1308	1329	LOC_Os08g40440.1	110	131	61	158	1281	1378	6.4e-07	0.806122
osa-MIR809a		3	26779395	26779555	-	STOWAWAY1_OS	DNA/TcMar-Stowaway	3	26779400	26779551	+	1097	7.4	1	98106	10	13880011	13880032	1	STOWAWAY1_OS	DNA/TcMar-Stowaway	10	13879986	13880135	C	1041	8.1	1	280583	2.5	1389	1410	LOC_Os10g26720.1	110	131	3	158	1362	1515	1e-17	0.858974
osa-MIR809a		3	26779395	26779555	-	STOWAWAY1_OS	DNA/TcMar-Stowaway	3	26779400	26779551	+	1097	7.4	1	98106	1	8720116	8720137	1	STOWAWAY1_OS	DNA/TcMar-Stowaway	1	8720091	8720223	C	850	7.5	1	8398	3	1241	1262	LOC_Os01g15520.1	110	131	67	158	1214	1306	1.7e-06	0.817204
osa-MIR809a		3	26779395	26779555	-	STOWAWAY1_OS	DNA/TcMar-Stowaway	3	26779400	26779551	+	1097	7.4	1	98106	1	11077181	11077202	-1	STOWAWAY1_OS	DNA/TcMar-Stowaway	1	11077078	11077227	+	924	12.1	1	10765	3	1667	1688	LOC_Os01g19529.1	110	131	104	159	1639	1694	0.025	0.857143
osa-MIR809a		3	26779395	26779555	-	STOWAWAY1_OS	DNA/TcMar-Stowaway	3	26779400	26779551	+	1097	7.4	1	98106	2	26275106	26275127	-1	STOWAWAY1_OS	DNA/TcMar-Stowaway	2	26275003	26275152	C	1144	6.7	1	64992	3	2751	2772	LOC_Os02g43560.1	110	131	1	158	2724	2879	1.5e-18	0.873418
osa-MIR809a		3	26779395	26779555	-	STOWAWAY1_OS	DNA/TcMar-Stowaway	3	26779400	26779551	+	1097	7.4	1	98106	4	6562011	6562032	1	STOWAWAY1_OS	DNA/TcMar-Stowaway	4	6561987	6562135	C	999	8.8	0.993289	112523	3	1308	1329	LOC_Os04g11970.1	110	131	1	158	1281	1436	1.3e-16	0.835443
osa-MIR809a		3	26779395	26779555	-	STOWAWAY1_OS	DNA/TcMar-Stowaway	3	26779400	26779551	+	1097	7.4	1	98106	5	1516196	1516217	1	STOWAWAY1_OS	DNA/TcMar-Stowaway	5	1516171	1516315	C	978	10.4	1	138145	3	641	662	LOC_Os05g03574.1	110	131	2	158	614	763	5.4e-16	0.834395
osa-MIR809a		3	26779395	26779555	-	STOWAWAY1_OS	DNA/TcMar-Stowaway	3	26779400	26779551	+	1097	7.4	1	98106	7	24559690	24559711	-1	STOWAWAY1_OS	DNA/TcMar-Stowaway	7	24559605	24559732	C	768	12.5	0.973154	216067	3	578	599	LOC_Os07g41060.1	110	131	67	158	551	642	3.5e-07	0.836957
osa-MIR809a		3	26779395	26779555	-	STOWAWAY1_OS	DNA/TcMar-Stowaway	3	26779400	26779551	+	1097	7.4	1	98106	9	17091155	17091176	-1	STOWAWAY1_OS	DNA/TcMar-Stowaway	9	17091116	17091201	+	417	11.7	0.52349	262716	3	3830	3851	LOC_Os09g28180.1	110	131	73	158	3803	3889	1e-05	0.816092
osa-MIR809a		3	26779395	26779555	-	STOWAWAY1_OS	DNA/TcMar-Stowaway	3	26779400	26779551	+	1097	7.4	1	98106	9	20026677	20026698	1	STOWAWAY1_OS	DNA/TcMar-Stowaway	9	20026652	20026801	+	1096	8.1	1	265653	3	1410	1431	LOC_Os09g33930.1	110	131	2	158	1383	1537	1.2e-18	0.872611
osa-MIR809a		3	26779395	26779555	-	STOWAWAY1_OS	DNA/TcMar-Stowaway	3	26779400	26779551	+	1097	7.4	1	98106	12	7169236	7169257	-1	STOWAWAY1_OS	DNA/TcMar-Stowaway	12	7169198	7169274	+	509	9.2	0.510067	322722	3	1064	1085	LOC_Os12g12950.1	110	131	75	147	1048	1120	1.9e-05	0.863014
osa-MIR809b	2	5	26801752	26801903	-	STOWAWAY1_OS	DNA/TcMar-Stowaway	5	26801761	26801891	+	888	3.9	1	161090	3	8129935	8129956	1	STOWAWAY1_OS	DNA/TcMar-Stowaway	3	8129910	8130073	+	981	7.5	1	80014	1	806	827	LOC_Os03g14910.1	97	118	51	147	777	872	5.1e-09	0.835052
osa-MIR809b		5	26801752	26801903	-	STOWAWAY1_OS	DNA/TcMar-Stowaway	5	26801761	26801891	+	888	3.9	1	161090	9	6949977	6949998	1	STOWAWAY1_OS	DNA/TcMar-Stowaway	9	6949952	6950114	+	1002	6.1	1	252561	1	1014	1035	LOC_Os09g12230.1	97	118	69	145	987	1062	1e-07	0.896104
osa-MIR809b		5	26801752	26801903	-	STOWAWAY1_OS	DNA/TcMar-Stowaway	5	26801761	26801891	+	888	3.9	1	161090	1	39653958	39653979	-1	STOWAWAY1_OS	DNA/TcMar-Stowaway	1	39653864	39654004	C	1068	5	1	36625	1.5	2345	2366	LOC_Os01g68230.1	97	118	20	145	2318	2451	4.7e-15	0.851852
osa-MIR809b		5	26801752	26801903	-	STOWAWAY1_OS	DNA/TcMar-Stowaway	5	26801761	26801891	+	888	3.9	1	161090	4	19470253	19470274	-1	STOWAWAY1_OS	DNA/TcMar-Stowaway	4	19470223	19470299	+	559	3.9	0.536913	123309	1.5	268	289	LOC_Os04g32610.1	97	118	69	147	239	316	2.5e-07	0.886076
osa-MIR809b		5	26801752	26801903	-	STOWAWAY1_OS	DNA/TcMar-Stowaway	5	26801761	26801891	+	888	3.9	1	161090	4	29132216	29132237	-1	STOWAWAY1_OS	DNA/TcMar-Stowaway	4	29132167	29132262	C	520	16.7	0.651007	131874	1.5	1086	1107	LOC_Os04g49160.1	97	118	73	147	1057	1130	2e-06	0.88
osa-MIR809b		5	26801752	26801903	-	STOWAWAY1_OS	DNA/TcMar-Stowaway	5	26801761	26801891	+	888	3.9	1	161090	4	34401488	34401509	-1	STOWAWAY1_OS	DNA/TcMar-Stowaway	4	34401385	34401534	C	1145	6.7	1	136103	1.5	1522	1543	LOC_Os04g58070.1	97	118	53	147	1493	1584	1.9e-08	0.852632
osa-MIR809b		5	26801752	26801903	-	STOWAWAY1_OS	DNA/TcMar-Stowaway	5	26801761	26801891	+	888	3.9	1	161090	6	11463610	11463631	1	STOWAWAY1_OS	DNA/TcMar-Stowaway	6	11463585	11463661	+	609	6.5	0.516779	175170	1.5	679	700	LOC_Os06g19990.1	97	118	51	148	649	746	1.2e-07	0.808081
osa-MIR809b		5	26801752	26801903	-	STOWAWAY1_OS	DNA/TcMar-Stowaway	5	26801761	26801891	+	888	3.9	1	161090	7	1182601	1182621	-1	STOWAWAY1_OS	DNA/TcMar-Stowaway	7	1182571	1182647	C	462	10.8	0.808989	194683	1.5	1493	1513	LOC_Os07g03110.1	97	118	64	145	1465	1543	7.3e-06	0.841463
osa-MIR809b		5	26801752	26801903	-	STOWAWAY1_OS	DNA/TcMar-Stowaway	5	26801761	26801891	+	888	3.9	1	161090	8	3687676	3687697	1	STOWAWAY1_OS	DNA/TcMar-Stowaway	8	3687651	3687800	+	1121	7.4	1	224175	1.5	4561	4582	LOC_Os08g06500.1	97	118	60	145	4534	4616	2e-06	0.825581
osa-MIR809b		5	26801752	26801903	-	STOWAWAY1_OS	DNA/TcMar-Stowaway	5	26801761	26801891	+	888	3.9	1	161090	8	11407407	11407428	1	STOWAWAY1_OS	DNA/TcMar-Stowaway	8	11407382	11407514	C	1031	0.8	1	231220	1.5	2043	2064	LOC_Os08g19114.1	97	118	1	147	2014	2162	4.2e-18	0.86
osa-MIR809b		5	26801752	26801903	-	STOWAWAY1_OS	DNA/TcMar-Stowaway	5	26801761	26801891	+	888	3.9	1	161090	2	27244629	27244650	1	STOWAWAY1_OS	DNA/TcMar-Stowaway	2	27244604	27244753	+	1098	8.1	1	65829	2	1802	1823	LOC_Os02g44990.1	97	118	53	147	1773	1864	3.2e-07	0.821053
osa-MIR809b		5	26801752	26801903	-	STOWAWAY1_OS	DNA/TcMar-Stowaway	5	26801761	26801891	+	888	3.9	1	161090	2	27764762	27764783	1	STOWAWAY1_OS	DNA/TcMar-Stowaway	2	27764737	27764804	+	416	7.8	0.42953	66309	2	1730	1751	LOC_Os02g45650.1	97	118	87	149	1699	1761	4.4e-05	0.888889
osa-MIR809b		5	26801752	26801903	-	STOWAWAY1_OS	DNA/TcMar-Stowaway	5	26801761	26801891	+	888	3.9	1	161090	10	2177606	2177627	-1	STOWAWAY1_OS	DNA/TcMar-Stowaway	10	2177471	2177654	+	594	16.5	1	270451	2	1847	1868	LOC_Os10g04580.1	97	118	91	145	1820	1874	0.00018	0.909091
osa-MIR809b		5	26801752	26801903	-	STOWAWAY1_OS	DNA/TcMar-Stowaway	5	26801761	26801891	+	888	3.9	1	161090	10	13880011	13880032	1	STOWAWAY1_OS	DNA/TcMar-Stowaway	10	13879986	13880135	C	1041	8.1	1	280583	2.5	1389	1410	LOC_Os10g26720.1	97	118	57	147	1360	1449	2.1e-06	0.802198
osa-MIR809b		5	26801752	26801903	-	STOWAWAY1_OS	DNA/TcMar-Stowaway	5	26801761	26801891	+	888	3.9	1	161090	1	8720116	8720137	1	STOWAWAY1_OS	DNA/TcMar-Stowaway	1	8720091	8720223	C	850	7.5	1	8398	3	1241	1262	LOC_Os01g15520.1	97	118	9	147	1212	1352	1.8e-15	0.846154
osa-MIR809b		5	26801752	26801903	-	STOWAWAY1_OS	DNA/TcMar-Stowaway	5	26801761	26801891	+	888	3.9	1	161090	1	11077181	11077202	-1	STOWAWAY1_OS	DNA/TcMar-Stowaway	1	11077078	11077227	+	924	12.1	1	10765	3	1667	1688	LOC_Os01g19529.1	97	118	91	151	1633	1694	0.0018	0.854839
osa-MIR809b		5	26801752	26801903	-	STOWAWAY1_OS	DNA/TcMar-Stowaway	5	26801761	26801891	+	888	3.9	1	161090	9	17091155	17091176	-1	STOWAWAY1_OS	DNA/TcMar-Stowaway	9	17091116	17091201	+	417	11.7	0.52349	262716	3	3830	3851	LOC_Os09g28180.1	97	118	7	147	3801	3936	3e-14	0.8125
osa-MIR809b		5	26801752	26801903	-	STOWAWAY1_OS	DNA/TcMar-Stowaway	5	26801761	26801891	+	888	3.9	1	161090	12	857551	857571	-1	STOWAWAY1_OS	DNA/TcMar-Stowaway	12	857451	857597	+	745	15.8	1	316947	3	1175	1195	LOC_Os12g02520.1	97	118	74	145	1147	1217	0.0011	0.805556
osa-MIR809c	2	6	29694703	29694857	+	STOWAWAY1_OS	DNA/TcMar-Stowaway	6	29694706	29694854	+	1021	10.1	1	192300	9	20223560	20223581	1	STOWAWAY1_OS	DNA/TcMar-Stowaway	9	20223536	20223684	+	966	12.2	0.993289	265866	0.5	1778	1799	LOC_Os09g34250.1	106	127	56	154	1751	1850	1e-07	0.84
osa-MIR809c		6	29694703	29694857	+	STOWAWAY1_OS	DNA/TcMar-Stowaway	6	29694706	29694854	+	1021	10.1	1	192300	6	3847132	3847151	1	STOWAWAY1_OS	DNA/TcMar-Stowaway	6	3847106	3847253	+	1028	8.8	0.993289	167282	1	1384	1403	LOC_Os06g07914.1	106	127	1	154	1356	1509	4.3e-13	0.806452
osa-MIR809c		6	29694703	29694857	+	STOWAWAY1_OS	DNA/TcMar-Stowaway	6	29694706	29694854	+	1021	10.1	1	192300	7	6514890	6514911	-1	STOWAWAY1_OS	DNA/TcMar-Stowaway	7	6514794	6514932	C	1010	7.2	0.979866	199987	1	1732	1753	LOC_Os07g11790.1	106	127	1	155	1705	1852	7.8e-13	0.807692
osa-MIR809c		6	29694703	29694857	+	STOWAWAY1_OS	DNA/TcMar-Stowaway	6	29694706	29694854	+	1021	10.1	1	192300	8	4644196	4644217	-1	STOWAWAY1_OS	DNA/TcMar-Stowaway	8	4644093	4644240	+	1024	10.2	0.986577	225086	1	1488	1509	LOC_Os08g08160.1	106	127	2	150	1465	1614	2.3e-14	0.833333
osa-MIR809c		6	29694703	29694857	+	STOWAWAY1_OS	DNA/TcMar-Stowaway	6	29694706	29694854	+	1021	10.1	1	192300	4	994485	994506	1	STOWAWAY1_OS	DNA/TcMar-Stowaway	4	994460	994609	C	1053	6.7	1	107909	1.5	1630	1651	LOC_Os04g02640.1	106	127	2	153	1604	1756	1e-16	0.869281
osa-MIR809c		6	29694703	29694857	+	STOWAWAY1_OS	DNA/TcMar-Stowaway	6	29694706	29694854	+	1021	10.1	1	192300	4	19470253	19470274	-1	STOWAWAY1_OS	DNA/TcMar-Stowaway	4	19470223	19470299	+	559	3.9	0.536913	123309	1.5	268	289	LOC_Os04g32610.1	106	127	78	155	240	318	5.3e-06	0.898734
osa-MIR809c		6	29694703	29694857	+	STOWAWAY1_OS	DNA/TcMar-Stowaway	6	29694706	29694854	+	1021	10.1	1	192300	4	34401488	34401509	-1	STOWAWAY1_OS	DNA/TcMar-Stowaway	4	34401385	34401534	C	1145	6.7	1	136103	1.5	1522	1543	LOC_Os04g58070.1	106	127	1	154	1495	1649	9.3e-17	0.870968
osa-MIR809c		6	29694703	29694857	+	STOWAWAY1_OS	DNA/TcMar-Stowaway	6	29694706	29694854	+	1021	10.1	1	192300	5	25322748	25322769	1	STOWAWAY1_OS	DNA/TcMar-Stowaway	5	25322723	25322872	+	1059	6	1	159798	1.5	1510	1531	LOC_Os05g43650.1	106	127	1	154	1483	1637	4.1e-17	0.877419
osa-MIR809c		6	29694703	29694857	+	STOWAWAY1_OS	DNA/TcMar-Stowaway	6	29694706	29694854	+	1021	10.1	1	192300	6	11463610	11463631	1	STOWAWAY1_OS	DNA/TcMar-Stowaway	6	11463585	11463661	+	609	6.5	0.516779	175170	1.5	679	700	LOC_Os06g19990.1	106	127	75	154	652	732	1.1e-05	0.876543
osa-MIR809c		6	29694703	29694857	+	STOWAWAY1_OS	DNA/TcMar-Stowaway	6	29694706	29694854	+	1021	10.1	1	192300	7	1182601	1182621	-1	STOWAWAY1_OS	DNA/TcMar-Stowaway	7	1182571	1182647	C	462	10.8	0.808989	194683	1.5	1493	1513	LOC_Os07g03110.1	106	127	84	154	1465	1536	2.1e-05	0.916667
osa-MIR809c		6	29694703	29694857	+	STOWAWAY1_OS	DNA/TcMar-Stowaway	6	29694706	29694854	+	1021	10.1	1	192300	8	3007938	3007959	1	STOWAWAY1_OS	DNA/TcMar-Stowaway	8	3007913	3008063	+	1130	7.4	1	223504	1.5	1695	1716	LOC_Os08g05620.1	106	127	2	154	1668	1822	1.2e-16	0.877419
osa-MIR809c		6	29694703	29694857	+	STOWAWAY1_OS	DNA/TcMar-Stowaway	6	29694706	29694854	+	1021	10.1	1	192300	8	3687676	3687697	1	STOWAWAY1_OS	DNA/TcMar-Stowaway	8	3687651	3687800	+	1121	7.4	1	224175	1.5	4561	4582	LOC_Os08g06500.1	106	127	73	155	4533	4616	4.8e-06	0.857143
osa-MIR809c		6	29694703	29694857	+	STOWAWAY1_OS	DNA/TcMar-Stowaway	6	29694706	29694854	+	1021	10.1	1	192300	8	23278440	23278461	1	STOWAWAY1_OS	DNA/TcMar-Stowaway	8	23278415	23278563	C	1057	7.4	1	241918	1.5	1770	1791	LOC_Os08g36840.1	106	127	2	154	1743	1895	4.2e-16	0.87013
osa-MIR809c		6	29694703	29694857	+	STOWAWAY1_OS	DNA/TcMar-Stowaway	6	29694706	29694854	+	1021	10.1	1	192300	10	21038159	21038180	-1	STOWAWAY1_OS	DNA/TcMar-Stowaway	10	21038056	21038205	+	1062	8.7	1	287993	1.5	1831	1852	LOC_Os10g39520.1	106	127	1	154	1804	1958	7.9e-18	0.883871
osa-MIR809c		6	29694703	29694857	+	STOWAWAY1_OS	DNA/TcMar-Stowaway	6	29694706	29694854	+	1021	10.1	1	192300	12	7341276	7341297	-1	STOWAWAY1_OS	DNA/TcMar-Stowaway	12	7341174	7341322	+	1184	5.4	0.993289	322895	1.5	945	966	LOC_Os12g13174.1	106	127	2	155	917	1071	1.4e-18	0.896774
osa-MIR809c		6	29694703	29694857	+	STOWAWAY1_OS	DNA/TcMar-Stowaway	6	29694706	29694854	+	1021	10.1	1	192300	1	16707435	16707455	1	STOWAWAY1_OS	DNA/TcMar-Stowaway	1	16707409	16707558	C	930	12.8	1	15890	2	1538	1558	LOC_Os01g29820.1	106	127	2	154	1510	1663	8.1e-15	0.837662
osa-MIR809c		6	29694703	29694857	+	STOWAWAY1_OS	DNA/TcMar-Stowaway	6	29694706	29694854	+	1021	10.1	1	192300	2	27244629	27244650	1	STOWAWAY1_OS	DNA/TcMar-Stowaway	2	27244604	27244753	+	1098	8.1	1	65829	2	1802	1823	LOC_Os02g44990.1	106	127	2	154	1775	1928	3.6e-15	0.837662
osa-MIR809c		6	29694703	29694857	+	STOWAWAY1_OS	DNA/TcMar-Stowaway	6	29694706	29694854	+	1021	10.1	1	192300	5	24064704	24064725	-1	STOWAWAY1_OS	DNA/TcMar-Stowaway	5	24064601	24064750	+	1073	10.7	1	158690	2	979	1000	LOC_Os05g41190.1	106	127	1	154	952	1106	1.1e-15	0.845161
osa-MIR809c		6	29694703	29694857	+	STOWAWAY1_OS	DNA/TcMar-Stowaway	6	29694706	29694854	+	1021	10.1	1	192300	6	10081635	10081656	-1	STOWAWAY1_OS	DNA/TcMar-Stowaway	6	10081534	10081681	C	1070	10.1	1	173922	2	2619	2640	LOC_Os06g17390.1	106	127	1	153	2593	2744	2.4e-14	0.837662
osa-MIR809c		6	29694703	29694857	+	STOWAWAY1_OS	DNA/TcMar-Stowaway	6	29694706	29694854	+	1021	10.1	1	192300	6	28957717	28957738	1	STOWAWAY1_OS	DNA/TcMar-Stowaway	6	28957692	28957841	+	1193	5.4	1	191660	2	90	111	LOC_Os06g47850.1	106	127	2	154	63	216	5.8e-18	0.88961
osa-MIR809c		6	29694703	29694857	+	STOWAWAY1_OS	DNA/TcMar-Stowaway	6	29694706	29694854	+	1021	10.1	1	192300	10	2177606	2177627	-1	STOWAWAY1_OS	DNA/TcMar-Stowaway	10	2177471	2177654	+	594	16.5	1	270451	2	1847	1868	LOC_Os10g04580.1	106	127	97	154	1820	1878	0.017	0.881356
osa-MIR809c		6	29694703	29694857	+	STOWAWAY1_OS	DNA/TcMar-Stowaway	6	29694706	29694854	+	1021	10.1	1	192300	12	7990337	7990358	-1	STOWAWAY1_OS	DNA/TcMar-Stowaway	12	7990256	7990385	+	628	17.1	0.988506	323560	2	695	716	LOC_Os12g14080.1	106	127	73	154	668	750	9.9e-06	0.855422
osa-MIR809c		6	29694703	29694857	+	STOWAWAY1_OS	DNA/TcMar-Stowaway	6	29694706	29694854	+	1021	10.1	1	192300	3	28557633	28557654	1	STOWAWAY1_OS	DNA/TcMar-Stowaway	3	28557608	28557757	C	1102	8.1	1	99799	2.5	1188	1209	LOC_Os03g50070.1	106	127	2	155	1160	1314	9.5e-17	0.870968
osa-MIR809c		6	29694703	29694857	+	STOWAWAY1_OS	DNA/TcMar-Stowaway	6	29694706	29694854	+	1021	10.1	1	192300	5	29277723	29277744	1	STOWAWAY1_OS	DNA/TcMar-Stowaway	5	29277698	29277847	+	1149	6.7	1	163294	2.5	882	903	LOC_Os05g51140.1	106	127	2	155	854	1008	2.6e-15	0.845161
osa-MIR809c		6	29694703	29694857	+	STOWAWAY1_OS	DNA/TcMar-Stowaway	6	29694706	29694854	+	1021	10.1	1	192300	8	25588501	25588522	-1	STOWAWAY1_OS	DNA/TcMar-Stowaway	8	25588405	25588547	C	999	7	1	244295	2.5	1308	1329	LOC_Os08g40440.1	106	127	2	155	1280	1427	9.9e-13	0.8
osa-MIR809c		6	29694703	29694857	+	STOWAWAY1_OS	DNA/TcMar-Stowaway	6	29694706	29694854	+	1021	10.1	1	192300	10	13880011	13880032	1	STOWAWAY1_OS	DNA/TcMar-Stowaway	10	13879986	13880135	C	1041	8.1	1	280583	2.5	1389	1410	LOC_Os10g26720.1	106	127	2	155	1361	1515	5.5e-15	0.83871
osa-MIR809c		6	29694703	29694857	+	STOWAWAY1_OS	DNA/TcMar-Stowaway	6	29694706	29694854	+	1021	10.1	1	192300	2	26275106	26275127	-1	STOWAWAY1_OS	DNA/TcMar-Stowaway	2	26275003	26275152	C	1144	6.7	1	64992	3	2751	2772	LOC_Os02g43560.1	106	127	1	154	2724	2878	2.2e-15	0.845161
osa-MIR809c		6	29694703	29694857	+	STOWAWAY1_OS	DNA/TcMar-Stowaway	6	29694706	29694854	+	1021	10.1	1	192300	4	6562011	6562032	1	STOWAWAY1_OS	DNA/TcMar-Stowaway	4	6561987	6562135	C	999	8.8	0.993289	112523	3	1308	1329	LOC_Os04g11970.1	106	127	2	155	1280	1434	1.1e-15	0.845161
osa-MIR809c		6	29694703	29694857	+	STOWAWAY1_OS	DNA/TcMar-Stowaway	6	29694706	29694854	+	1021	10.1	1	192300	5	1516196	1516217	1	STOWAWAY1_OS	DNA/TcMar-Stowaway	5	1516171	1516315	C	978	10.4	1	138145	3	641	662	LOC_Os05g03574.1	106	127	2	154	614	762	1.9e-15	0.857143
osa-MIR809c		6	29694703	29694857	+	STOWAWAY1_OS	DNA/TcMar-Stowaway	6	29694706	29694854	+	1021	10.1	1	192300	9	20026677	20026698	1	STOWAWAY1_OS	DNA/TcMar-Stowaway	9	20026652	20026801	+	1096	8.1	1	265653	3	1410	1431	LOC_Os09g33930.1	106	127	2	154	1383	1536	7.5e-16	0.857143
osa-MIR809c		6	29694703	29694857	+	STOWAWAY1_OS	DNA/TcMar-Stowaway	6	29694706	29694854	+	1021	10.1	1	192300	12	7169236	7169257	-1	STOWAWAY1_OS	DNA/TcMar-Stowaway	12	7169198	7169274	+	509	9.2	0.510067	322722	3	1064	1085	LOC_Os12g12950.1	106	127	71	143	1048	1121	0.00055	0.851351
osa-MIR809d	2	7	14712001	14712167	+	STOWAWAY1_OS	DNA/TcMar-Stowaway	7	14712011	14712160	+	1201	4.7	1	206689	9	20223560	20223581	1	STOWAWAY1_OS	DNA/TcMar-Stowaway	9	20223536	20223684	+	966	12.2	0.993289	265866	0.5	1778	1799	LOC_Os09g34250.1	114	135	62	165	1748	1851	1.2e-11	0.865385
osa-MIR809d		7	14712001	14712167	+	STOWAWAY1_OS	DNA/TcMar-Stowaway	7	14712011	14712160	+	1201	4.7	1	206689	6	3847132	3847151	1	STOWAWAY1_OS	DNA/TcMar-Stowaway	6	3847106	3847253	+	1028	8.8	0.993289	167282	1	1384	1403	LOC_Os06g07914.1	114	135	2	167	1351	1515	2.1e-20	0.843373
osa-MIR809d		7	14712001	14712167	+	STOWAWAY1_OS	DNA/TcMar-Stowaway	7	14712011	14712160	+	1201	4.7	1	206689	7	6514890	6514911	-1	STOWAWAY1_OS	DNA/TcMar-Stowaway	7	6514794	6514932	C	1010	7.2	0.979866	199987	1	1732	1753	LOC_Os07g11790.1	114	135	10	162	1706	1850	1.3e-20	0.882353
osa-MIR809d		7	14712001	14712167	+	STOWAWAY1_OS	DNA/TcMar-Stowaway	7	14712011	14712160	+	1201	4.7	1	206689	8	4644196	4644217	-1	STOWAWAY1_OS	DNA/TcMar-Stowaway	8	4644093	4644240	+	1024	10.2	0.986577	225086	1	1488	1509	LOC_Os08g08160.1	114	135	6	158	1465	1617	5.9e-23	0.901961
osa-MIR809d		7	14712001	14712167	+	STOWAWAY1_OS	DNA/TcMar-Stowaway	7	14712011	14712160	+	1201	4.7	1	206689	9	6949977	6949998	1	STOWAWAY1_OS	DNA/TcMar-Stowaway	9	6949952	6950114	+	1002	6.1	1	252561	1	1014	1035	LOC_Os09g12230.1	114	135	69	162	987	1079	5.2e-10	0.87234
osa-MIR809d		7	14712001	14712167	+	STOWAWAY1_OS	DNA/TcMar-Stowaway	7	14712011	14712160	+	1201	4.7	1	206689	1	39653958	39653979	-1	STOWAWAY1_OS	DNA/TcMar-Stowaway	1	39653864	39654004	C	1068	5	1	36625	1.5	2345	2366	LOC_Os01g68230.1	114	135	54	162	2318	2422	3e-09	0.816514
osa-MIR809d		7	14712001	14712167	+	STOWAWAY1_OS	DNA/TcMar-Stowaway	7	14712011	14712160	+	1201	4.7	1	206689	4	994485	994506	1	STOWAWAY1_OS	DNA/TcMar-Stowaway	4	994460	994609	C	1053	6.7	1	107909	1.5	1630	1651	LOC_Os04g02640.1	114	135	6	161	1604	1759	7e-25	0.929487
osa-MIR809d		7	14712001	14712167	+	STOWAWAY1_OS	DNA/TcMar-Stowaway	7	14712011	14712160	+	1201	4.7	1	206689	4	19470253	19470274	-1	STOWAWAY1_OS	DNA/TcMar-Stowaway	4	19470223	19470299	+	559	3.9	0.536913	123309	1.5	268	289	LOC_Os04g32610.1	114	135	87	166	237	316	3.4e-10	0.9375
osa-MIR809d		7	14712001	14712167	+	STOWAWAY1_OS	DNA/TcMar-Stowaway	7	14712011	14712160	+	1201	4.7	1	206689	4	34401488	34401509	-1	STOWAWAY1_OS	DNA/TcMar-Stowaway	4	34401385	34401534	C	1145	6.7	1	136103	1.5	1522	1543	LOC_Os04g58070.1	114	135	9	165	1492	1648	4.9e-23	0.898089
osa-MIR809d		7	14712001	14712167	+	STOWAWAY1_OS	DNA/TcMar-Stowaway	7	14712011	14712160	+	1201	4.7	1	206689	5	25322748	25322769	1	STOWAWAY1_OS	DNA/TcMar-Stowaway	5	25322723	25322872	+	1059	6	1	159798	1.5	1510	1531	LOC_Os05g43650.1	114	135	9	162	1483	1636	9.2e-23	0.896104
osa-MIR809d		7	14712001	14712167	+	STOWAWAY1_OS	DNA/TcMar-Stowaway	7	14712011	14712160	+	1201	4.7	1	206689	8	3007938	3007959	1	STOWAWAY1_OS	DNA/TcMar-Stowaway	8	3007913	3008063	+	1130	7.4	1	223504	1.5	1695	1716	LOC_Os08g05620.1	114	135	1	166	1664	1830	2.6e-22	0.868263
osa-MIR809d		7	14712001	14712167	+	STOWAWAY1_OS	DNA/TcMar-Stowaway	7	14712011	14712160	+	1201	4.7	1	206689	8	3687676	3687697	1	STOWAWAY1_OS	DNA/TcMar-Stowaway	8	3687651	3687800	+	1121	7.4	1	224175	1.5	4561	4582	LOC_Os08g06500.1	114	135	86	162	4534	4610	5.1e-08	0.896104
osa-MIR809d		7	14712001	14712167	+	STOWAWAY1_OS	DNA/TcMar-Stowaway	7	14712011	14712160	+	1201	4.7	1	206689	8	23278440	23278461	1	STOWAWAY1_OS	DNA/TcMar-Stowaway	8	23278415	23278563	C	1057	7.4	1	241918	1.5	1770	1791	LOC_Os08g36840.1	114	135	7	167	1738	1897	1.1e-24	0.913043
osa-MIR809d		7	14712001	14712167	+	STOWAWAY1_OS	DNA/TcMar-Stowaway	7	14712011	14712160	+	1201	4.7	1	206689	10	21038159	21038180	-1	STOWAWAY1_OS	DNA/TcMar-Stowaway	10	21038056	21038205	+	1062	8.7	1	287993	1.5	1831	1852	LOC_Os10g39520.1	114	135	9	162	1804	1957	7.6e-25	0.928571
osa-MIR809d		7	14712001	14712167	+	STOWAWAY1_OS	DNA/TcMar-Stowaway	7	14712011	14712160	+	1201	4.7	1	206689	12	7341276	7341297	-1	STOWAWAY1_OS	DNA/TcMar-Stowaway	12	7341174	7341322	+	1184	5.4	0.993289	322895	1.5	945	966	LOC_Os12g13174.1	114	135	6	162	918	1074	5.2e-26	0.942675
osa-MIR809d		7	14712001	14712167	+	STOWAWAY1_OS	DNA/TcMar-Stowaway	7	14712011	14712160	+	1201	4.7	1	206689	1	16707435	16707455	1	STOWAWAY1_OS	DNA/TcMar-Stowaway	1	16707409	16707558	C	930	12.8	1	15890	2	1538	1558	LOC_Os01g29820.1	114	135	7	165	1507	1665	4.8e-21	0.861635
osa-MIR809d		7	14712001	14712167	+	STOWAWAY1_OS	DNA/TcMar-Stowaway	7	14712011	14712160	+	1201	4.7	1	206689	2	27244629	27244650	1	STOWAWAY1_OS	DNA/TcMar-Stowaway	2	27244604	27244753	+	1098	8.1	1	65829	2	1802	1823	LOC_Os02g44990.1	114	135	9	167	1770	1928	7e-22	0.867925
osa-MIR809d		7	14712001	14712167	+	STOWAWAY1_OS	DNA/TcMar-Stowaway	7	14712011	14712160	+	1201	4.7	1	206689	5	24064704	24064725	-1	STOWAWAY1_OS	DNA/TcMar-Stowaway	5	24064601	24064750	+	1073	10.7	1	158690	2	979	1000	LOC_Os05g41190.1	114	135	2	163	951	1112	1.2e-21	0.858025
osa-MIR809d		7	14712001	14712167	+	STOWAWAY1_OS	DNA/TcMar-Stowaway	7	14712011	14712160	+	1201	4.7	1	206689	6	10081635	10081656	-1	STOWAWAY1_OS	DNA/TcMar-Stowaway	6	10081534	10081681	C	1070	10.1	1	173922	2	2619	2640	LOC_Os06g17390.1	114	135	7	161	2593	2745	2e-20	0.870968
osa-MIR809d		7	14712001	14712167	+	STOWAWAY1_OS	DNA/TcMar-Stowaway	7	14712011	14712160	+	1201	4.7	1	206689	6	28957717	28957738	1	STOWAWAY1_OS	DNA/TcMar-Stowaway	6	28957692	28957841	+	1193	5.4	1	191660	2	90	111	LOC_Os06g47850.1	114	135	4	162	63	221	1.5e-25	0.930818
osa-MIR809d		7	14712001	14712167	+	STOWAWAY1_OS	DNA/TcMar-Stowaway	7	14712011	14712160	+	1201	4.7	1	206689	10	2177606	2177627	-1	STOWAWAY1_OS	DNA/TcMar-Stowaway	10	2177471	2177654	+	594	16.5	1	270451	2	1847	1868	LOC_Os10g04580.1	114	135	104	162	1820	1878	5e-05	0.915254
osa-MIR809d		7	14712001	14712167	+	STOWAWAY1_OS	DNA/TcMar-Stowaway	7	14712011	14712160	+	1201	4.7	1	206689	12	7990337	7990358	-1	STOWAWAY1_OS	DNA/TcMar-Stowaway	12	7990256	7990385	+	628	17.1	0.988506	323560	2	695	716	LOC_Os12g14080.1	114	135	86	164	666	744	1.8e-07	0.873418
osa-MIR809d		7	14712001	14712167	+	STOWAWAY1_OS	DNA/TcMar-Stowaway	7	14712011	14712160	+	1201	4.7	1	206689	3	28557633	28557654	1	STOWAWAY1_OS	DNA/TcMar-Stowaway	3	28557608	28557757	C	1102	8.1	1	99799	2.5	1188	1209	LOC_Os03g50070.1	114	135	6	162	1161	1317	5e-23	0.898089
osa-MIR809d		7	14712001	14712167	+	STOWAWAY1_OS	DNA/TcMar-Stowaway	7	14712011	14712160	+	1201	4.7	1	206689	5	29277723	29277744	1	STOWAWAY1_OS	DNA/TcMar-Stowaway	5	29277698	29277847	+	1149	6.7	1	163294	2.5	882	903	LOC_Os05g51140.1	114	135	9	164	853	1008	2.4e-22	0.891026
osa-MIR809d		7	14712001	14712167	+	STOWAWAY1_OS	DNA/TcMar-Stowaway	7	14712011	14712160	+	1201	4.7	1	206689	8	25588501	25588522	-1	STOWAWAY1_OS	DNA/TcMar-Stowaway	8	25588405	25588547	C	999	7	1	244295	2.5	1308	1329	LOC_Os08g40440.1	114	135	9	162	1281	1427	5.6e-20	0.876623
osa-MIR809d		7	14712001	14712167	+	STOWAWAY1_OS	DNA/TcMar-Stowaway	7	14712011	14712160	+	1201	4.7	1	206689	10	13880011	13880032	1	STOWAWAY1_OS	DNA/TcMar-Stowaway	10	13879986	13880135	C	1041	8.1	1	280583	2.5	1389	1410	LOC_Os10g26720.1	114	135	9	166	1358	1515	1.1e-23	0.898734
osa-MIR809d		7	14712001	14712167	+	STOWAWAY1_OS	DNA/TcMar-Stowaway	7	14712011	14712160	+	1201	4.7	1	206689	1	8720116	8720137	1	STOWAWAY1_OS	DNA/TcMar-Stowaway	1	8720091	8720223	C	850	7.5	1	8398	3	1241	1262	LOC_Os01g15520.1	114	135	84	167	1209	1294	3.5e-08	0.872093
osa-MIR809d		7	14712001	14712167	+	STOWAWAY1_OS	DNA/TcMar-Stowaway	7	14712011	14712160	+	1201	4.7	1	206689	1	11077181	11077202	-1	STOWAWAY1_OS	DNA/TcMar-Stowaway	1	11077078	11077227	+	924	12.1	1	10765	3	1667	1688	LOC_Os01g19529.1	114	135	108	162	1640	1694	0.0011	0.890909
osa-MIR809d		7	14712001	14712167	+	STOWAWAY1_OS	DNA/TcMar-Stowaway	7	14712011	14712160	+	1201	4.7	1	206689	2	26275106	26275127	-1	STOWAWAY1_OS	DNA/TcMar-Stowaway	2	26275003	26275152	C	1144	6.7	1	64992	3	2751	2772	LOC_Os02g43560.1	114	135	9	165	2721	2877	1.1e-22	0.88535
osa-MIR809d		7	14712001	14712167	+	STOWAWAY1_OS	DNA/TcMar-Stowaway	7	14712011	14712160	+	1201	4.7	1	206689	4	6562011	6562032	1	STOWAWAY1_OS	DNA/TcMar-Stowaway	4	6561987	6562135	C	999	8.8	0.993289	112523	3	1308	1329	LOC_Os04g11970.1	114	135	9	164	1279	1434	4.8e-24	0.916667
osa-MIR809d		7	14712001	14712167	+	STOWAWAY1_OS	DNA/TcMar-Stowaway	7	14712011	14712160	+	1201	4.7	1	206689	5	1516196	1516217	1	STOWAWAY1_OS	DNA/TcMar-Stowaway	5	1516171	1516315	C	978	10.4	1	138145	3	641	662	LOC_Os05g03574.1	114	135	8	165	611	763	1e-20	0.867089
osa-MIR809d		7	14712001	14712167	+	STOWAWAY1_OS	DNA/TcMar-Stowaway	7	14712011	14712160	+	1201	4.7	1	206689	6	20766827	20766847	-1	STOWAWAY1_OS	DNA/TcMar-Stowaway	6	20766724	20766873	+	833	15.4	1	183312	3	1842	1862	LOC_Os06g35590.1	114	135	6	165	1811	1970	1.6e-17	0.8
osa-MIR809d		7	14712001	14712167	+	STOWAWAY1_OS	DNA/TcMar-Stowaway	7	14712011	14712160	+	1201	4.7	1	206689	9	17091155	17091176	-1	STOWAWAY1_OS	DNA/TcMar-Stowaway	9	17091116	17091201	+	417	11.7	0.52349	262716	3	3830	3851	LOC_Os09g28180.1	114	135	80	166	3799	3890	1.3e-06	0.815217
osa-MIR809d		7	14712001	14712167	+	STOWAWAY1_OS	DNA/TcMar-Stowaway	7	14712011	14712160	+	1201	4.7	1	206689	9	20026677	20026698	1	STOWAWAY1_OS	DNA/TcMar-Stowaway	9	20026652	20026801	+	1096	8.1	1	265653	3	1410	1431	LOC_Os09g33930.1	114	135	7	162	1383	1538	5.7e-22	0.884615
osa-MIR809d		7	14712001	14712167	+	STOWAWAY1_OS	DNA/TcMar-Stowaway	7	14712011	14712160	+	1201	4.7	1	206689	12	7169236	7169257	-1	STOWAWAY1_OS	DNA/TcMar-Stowaway	12	7169198	7169274	+	509	9.2	0.510067	322722	3	1064	1085	LOC_Os12g12950.1	114	135	78	152	1047	1121	2e-07	0.88
osa-MIR809e	2	8	15448009	15448169	-	STOWAWAY1_OS	DNA/TcMar-Stowaway	8	15448011	15448167	C	998	8.1	1	234302	9	20223560	20223581	1	STOWAWAY1_OS	DNA/TcMar-Stowaway	9	20223536	20223684	+	966	12.2	0.993289	265866	0.5	1778	1799	LOC_Os09g34250.1	113	134	55	161	1751	1850	2.6e-08	0.813084
osa-MIR809e		8	15448009	15448169	-	STOWAWAY1_OS	DNA/TcMar-Stowaway	8	15448011	15448167	C	998	8.1	1	234302	3	8129935	8129956	1	STOWAWAY1_OS	DNA/TcMar-Stowaway	3	8129910	8130073	+	981	7.5	1	80014	1	806	827	LOC_Os03g14910.1	113	134	1	161	779	946	5.7e-17	0.810651
osa-MIR809e		8	15448009	15448169	-	STOWAWAY1_OS	DNA/TcMar-Stowaway	8	15448011	15448167	C	998	8.1	1	234302	6	3847132	3847151	1	STOWAWAY1_OS	DNA/TcMar-Stowaway	6	3847106	3847253	+	1028	8.8	0.993289	167282	1	1384	1403	LOC_Os06g07914.1	113	134	1	161	1356	1508	2.7e-16	0.832298
osa-MIR809e		8	15448009	15448169	-	STOWAWAY1_OS	DNA/TcMar-Stowaway	8	15448011	15448167	C	998	8.1	1	234302	8	4644196	4644217	-1	STOWAWAY1_OS	DNA/TcMar-Stowaway	8	4644093	4644240	+	1024	10.2	0.986577	225086	1	1488	1509	LOC_Os08g08160.1	113	134	1	157	1465	1614	7.2e-17	0.834395
osa-MIR809e		8	15448009	15448169	-	STOWAWAY1_OS	DNA/TcMar-Stowaway	8	15448011	15448167	C	998	8.1	1	234302	9	6949977	6949998	1	STOWAWAY1_OS	DNA/TcMar-Stowaway	9	6949952	6950114	+	1002	6.1	1	252561	1	1014	1035	LOC_Os09g12230.1	113	134	1	161	987	1153	2.6e-18	0.833333
osa-MIR809e		8	15448009	15448169	-	STOWAWAY1_OS	DNA/TcMar-Stowaway	8	15448011	15448167	C	998	8.1	1	234302	1	39653958	39653979	-1	STOWAWAY1_OS	DNA/TcMar-Stowaway	1	39653864	39654004	C	1068	5	1	36625	1.5	2345	2366	LOC_Os01g68230.1	113	134	61	161	2318	2417	1.5e-07	0.80198
osa-MIR809e		8	15448009	15448169	-	STOWAWAY1_OS	DNA/TcMar-Stowaway	8	15448011	15448167	C	998	8.1	1	234302	4	994485	994506	1	STOWAWAY1_OS	DNA/TcMar-Stowaway	4	994460	994609	C	1053	6.7	1	107909	1.5	1630	1651	LOC_Os04g02640.1	113	134	1	160	1604	1756	6.7e-18	0.8375
osa-MIR809e		8	15448009	15448169	-	STOWAWAY1_OS	DNA/TcMar-Stowaway	8	15448011	15448167	C	998	8.1	1	234302	4	19470253	19470274	-1	STOWAWAY1_OS	DNA/TcMar-Stowaway	4	19470223	19470299	+	559	3.9	0.536913	123309	1.5	268	289	LOC_Os04g32610.1	113	134	86	161	241	316	2.9e-07	0.907895
osa-MIR809e		8	15448009	15448169	-	STOWAWAY1_OS	DNA/TcMar-Stowaway	8	15448011	15448167	C	998	8.1	1	234302	4	34401488	34401509	-1	STOWAWAY1_OS	DNA/TcMar-Stowaway	4	34401385	34401534	C	1145	6.7	1	136103	1.5	1522	1543	LOC_Os04g58070.1	113	134	1	161	1495	1648	1.7e-18	0.84472
osa-MIR809e		8	15448009	15448169	-	STOWAWAY1_OS	DNA/TcMar-Stowaway	8	15448011	15448167	C	998	8.1	1	234302	5	25322748	25322769	1	STOWAWAY1_OS	DNA/TcMar-Stowaway	5	25322723	25322872	+	1059	6	1	159798	1.5	1510	1531	LOC_Os05g43650.1	113	134	1	161	1483	1636	5.9e-17	0.826087
osa-MIR809e		8	15448009	15448169	-	STOWAWAY1_OS	DNA/TcMar-Stowaway	8	15448011	15448167	C	998	8.1	1	234302	6	11463610	11463631	1	STOWAWAY1_OS	DNA/TcMar-Stowaway	6	11463585	11463661	+	609	6.5	0.516779	175170	1.5	679	700	LOC_Os06g19990.1	113	134	86	161	652	727	1.7e-06	0.868421
osa-MIR809e		8	15448009	15448169	-	STOWAWAY1_OS	DNA/TcMar-Stowaway	8	15448011	15448167	C	998	8.1	1	234302	7	1182601	1182621	-1	STOWAWAY1_OS	DNA/TcMar-Stowaway	7	1182571	1182647	C	462	10.8	0.808989	194683	1.5	1493	1513	LOC_Os07g03110.1	113	134	91	161	1465	1535	1.8e-05	0.859155
osa-MIR809e		8	15448009	15448169	-	STOWAWAY1_OS	DNA/TcMar-Stowaway	8	15448011	15448167	C	998	8.1	1	234302	8	3007938	3007959	1	STOWAWAY1_OS	DNA/TcMar-Stowaway	8	3007913	3008063	+	1130	7.4	1	223504	1.5	1695	1716	LOC_Os08g05620.1	113	134	1	161	1668	1822	8.1e-18	0.845679
osa-MIR809e		8	15448009	15448169	-	STOWAWAY1_OS	DNA/TcMar-Stowaway	8	15448011	15448167	C	998	8.1	1	234302	8	3687676	3687697	1	STOWAWAY1_OS	DNA/TcMar-Stowaway	8	3687651	3687800	+	1121	7.4	1	224175	1.5	4561	4582	LOC_Os08g06500.1	113	134	80	161	4534	4615	9.8e-07	0.841463
osa-MIR809e		8	15448009	15448169	-	STOWAWAY1_OS	DNA/TcMar-Stowaway	8	15448011	15448167	C	998	8.1	1	234302	8	23278440	23278461	1	STOWAWAY1_OS	DNA/TcMar-Stowaway	8	23278415	23278563	C	1057	7.4	1	241918	1.5	1770	1791	LOC_Os08g36840.1	113	134	1	161	1743	1895	7.8e-17	0.832298
osa-MIR809e		8	15448009	15448169	-	STOWAWAY1_OS	DNA/TcMar-Stowaway	8	15448011	15448167	C	998	8.1	1	234302	10	21038159	21038180	-1	STOWAWAY1_OS	DNA/TcMar-Stowaway	10	21038056	21038205	+	1062	8.7	1	287993	1.5	1831	1852	LOC_Os10g39520.1	113	134	1	161	1804	1957	7.3e-18	0.850932
osa-MIR809e		8	15448009	15448169	-	STOWAWAY1_OS	DNA/TcMar-Stowaway	8	15448011	15448167	C	998	8.1	1	234302	12	7341276	7341297	-1	STOWAWAY1_OS	DNA/TcMar-Stowaway	12	7341174	7341322	+	1184	5.4	0.993289	322895	1.5	945	966	LOC_Os12g13174.1	113	134	1	161	918	1071	3.6e-18	0.84472
osa-MIR809e		8	15448009	15448169	-	STOWAWAY1_OS	DNA/TcMar-Stowaway	8	15448011	15448167	C	998	8.1	1	234302	2	27244629	27244650	1	STOWAWAY1_OS	DNA/TcMar-Stowaway	2	27244604	27244753	+	1098	8.1	1	65829	2	1802	1823	LOC_Os02g44990.1	113	134	1	161	1775	1928	4.5e-16	0.813665
osa-MIR809e		8	15448009	15448169	-	STOWAWAY1_OS	DNA/TcMar-Stowaway	8	15448011	15448167	C	998	8.1	1	234302	2	27764762	27764783	1	STOWAWAY1_OS	DNA/TcMar-Stowaway	2	27764737	27764804	+	416	7.8	0.42953	66309	2	1730	1751	LOC_Os02g45650.1	113	134	99	161	1703	1767	0.00019	0.876923
osa-MIR809e		8	15448009	15448169	-	STOWAWAY1_OS	DNA/TcMar-Stowaway	8	15448011	15448167	C	998	8.1	1	234302	5	24064704	24064725	-1	STOWAWAY1_OS	DNA/TcMar-Stowaway	5	24064601	24064750	+	1073	10.7	1	158690	2	979	1000	LOC_Os05g41190.1	113	134	1	161	952	1105	9.2e-16	0.801242
osa-MIR809e		8	15448009	15448169	-	STOWAWAY1_OS	DNA/TcMar-Stowaway	8	15448011	15448167	C	998	8.1	1	234302	6	28957717	28957738	1	STOWAWAY1_OS	DNA/TcMar-Stowaway	6	28957692	28957841	+	1193	5.4	1	191660	2	90	111	LOC_Os06g47850.1	113	134	1	161	63	216	1.7e-18	0.84472
osa-MIR809e		8	15448009	15448169	-	STOWAWAY1_OS	DNA/TcMar-Stowaway	8	15448011	15448167	C	998	8.1	1	234302	10	2177606	2177627	-1	STOWAWAY1_OS	DNA/TcMar-Stowaway	10	2177471	2177654	+	594	16.5	1	270451	2	1847	1868	LOC_Os10g04580.1	113	134	103	161	1820	1878	0.0012	0.881356
osa-MIR809e		8	15448009	15448169	-	STOWAWAY1_OS	DNA/TcMar-Stowaway	8	15448011	15448167	C	998	8.1	1	234302	12	7990337	7990358	-1	STOWAWAY1_OS	DNA/TcMar-Stowaway	12	7990256	7990385	+	628	17.1	0.988506	323560	2	695	716	LOC_Os12g14080.1	113	134	80	161	668	749	5.3e-07	0.865854
osa-MIR809e		8	15448009	15448169	-	STOWAWAY1_OS	DNA/TcMar-Stowaway	8	15448011	15448167	C	998	8.1	1	234302	5	29277723	29277744	1	STOWAWAY1_OS	DNA/TcMar-Stowaway	5	29277698	29277847	+	1149	6.7	1	163294	2.5	882	903	LOC_Os05g51140.1	113	134	1	161	855	1008	7.5e-19	0.850932
osa-MIR809e		8	15448009	15448169	-	STOWAWAY1_OS	DNA/TcMar-Stowaway	8	15448011	15448167	C	998	8.1	1	234302	10	13880011	13880032	1	STOWAWAY1_OS	DNA/TcMar-Stowaway	10	13879986	13880135	C	1041	8.1	1	280583	2.5	1389	1410	LOC_Os10g26720.1	113	134	1	161	1362	1515	1.5e-16	0.813665
osa-MIR809e		8	15448009	15448169	-	STOWAWAY1_OS	DNA/TcMar-Stowaway	8	15448011	15448167	C	998	8.1	1	234302	1	11077181	11077202	-1	STOWAWAY1_OS	DNA/TcMar-Stowaway	1	11077078	11077227	+	924	12.1	1	10765	3	1667	1688	LOC_Os01g19529.1	113	134	107	161	1640	1694	0.021	0.836364
osa-MIR809e		8	15448009	15448169	-	STOWAWAY1_OS	DNA/TcMar-Stowaway	8	15448011	15448167	C	998	8.1	1	234302	2	26275106	26275127	-1	STOWAWAY1_OS	DNA/TcMar-Stowaway	2	26275003	26275152	C	1144	6.7	1	64992	3	2751	2772	LOC_Os02g43560.1	113	134	1	161	2724	2877	3.7e-18	0.84472
osa-MIR809e		8	15448009	15448169	-	STOWAWAY1_OS	DNA/TcMar-Stowaway	8	15448011	15448167	C	998	8.1	1	234302	4	6562011	6562032	1	STOWAWAY1_OS	DNA/TcMar-Stowaway	4	6561987	6562135	C	999	8.8	0.993289	112523	3	1308	1329	LOC_Os04g11970.1	113	134	1	161	1281	1434	3.6e-16	0.807453
osa-MIR809e		8	15448009	15448169	-	STOWAWAY1_OS	DNA/TcMar-Stowaway	8	15448011	15448167	C	998	8.1	1	234302	7	24559690	24559711	-1	STOWAWAY1_OS	DNA/TcMar-Stowaway	7	24559605	24559732	C	768	12.5	0.973154	216067	3	578	599	LOC_Os07g41060.1	113	134	76	161	551	636	1.4e-05	0.802326
osa-MIR809e		8	15448009	15448169	-	STOWAWAY1_OS	DNA/TcMar-Stowaway	8	15448011	15448167	C	998	8.1	1	234302	9	20026677	20026698	1	STOWAWAY1_OS	DNA/TcMar-Stowaway	9	20026652	20026801	+	1096	8.1	1	265653	3	1410	1431	LOC_Os09g33930.1	113	134	1	161	1383	1536	8.1e-17	0.832298
osa-MIR809e		8	15448009	15448169	-	STOWAWAY1_OS	DNA/TcMar-Stowaway	8	15448011	15448167	C	998	8.1	1	234302	12	7169236	7169257	-1	STOWAWAY1_OS	DNA/TcMar-Stowaway	12	7169198	7169274	+	509	9.2	0.510067	322722	3	1064	1085	LOC_Os12g12950.1	113	134	80	151	1047	1118	0.00042	0.819444
osa-MIR809f	2	9	12000642	12000795	+	STOWAWAY1_OS	DNA/TcMar-Stowaway	9	12000644	12000793	+	1095	7.4	1	257339	9	20223560	20223581	1	STOWAWAY1_OS	DNA/TcMar-Stowaway	9	20223536	20223684	+	966	12.2	0.993289	265866	0.5	1778	1799	LOC_Os09g34250.1	106	127	55	154	1751	1850	1e-09	0.85
osa-MIR809f		9	12000642	12000795	+	STOWAWAY1_OS	DNA/TcMar-Stowaway	9	12000644	12000793	+	1095	7.4	1	257339	6	3847132	3847151	1	STOWAWAY1_OS	DNA/TcMar-Stowaway	6	3847106	3847253	+	1028	8.8	0.993289	167282	1	1384	1403	LOC_Os06g07914.1	106	127	1	154	1356	1508	3.9e-16	0.831169
osa-MIR809f		9	12000642	12000795	+	STOWAWAY1_OS	DNA/TcMar-Stowaway	9	12000644	12000793	+	1095	7.4	1	257339	7	6514890	6514911	-1	STOWAWAY1_OS	DNA/TcMar-Stowaway	7	6514794	6514932	C	1010	7.2	0.979866	199987	1	1732	1753	LOC_Os07g11790.1	106	127	2	154	1706	1850	2.4e-17	0.862745
osa-MIR809f		9	12000642	12000795	+	STOWAWAY1_OS	DNA/TcMar-Stowaway	9	12000644	12000793	+	1095	7.4	1	257339	8	4644196	4644217	-1	STOWAWAY1_OS	DNA/TcMar-Stowaway	8	4644093	4644240	+	1024	10.2	0.986577	225086	1	1488	1509	LOC_Os08g08160.1	106	127	1	150	1465	1614	4.7e-20	0.893333
osa-MIR809f		9	12000642	12000795	+	STOWAWAY1_OS	DNA/TcMar-Stowaway	9	12000644	12000793	+	1095	7.4	1	257339	4	994485	994506	1	STOWAWAY1_OS	DNA/TcMar-Stowaway	4	994460	994609	C	1053	6.7	1	107909	1.5	1630	1651	LOC_Os04g02640.1	106	127	1	153	1604	1756	2.6e-20	0.895425
osa-MIR809f		9	12000642	12000795	+	STOWAWAY1_OS	DNA/TcMar-Stowaway	9	12000644	12000793	+	1095	7.4	1	257339	4	19470253	19470274	-1	STOWAWAY1_OS	DNA/TcMar-Stowaway	4	19470223	19470299	+	559	3.9	0.536913	123309	1.5	268	289	LOC_Os04g32610.1	106	127	77	154	241	318	1.3e-07	0.910256
osa-MIR809f		9	12000642	12000795	+	STOWAWAY1_OS	DNA/TcMar-Stowaway	9	12000644	12000793	+	1095	7.4	1	257339	4	34401488	34401509	-1	STOWAWAY1_OS	DNA/TcMar-Stowaway	4	34401385	34401534	C	1145	6.7	1	136103	1.5	1522	1543	LOC_Os04g58070.1	106	127	1	154	1495	1648	5.7e-19	0.87013
osa-MIR809f		9	12000642	12000795	+	STOWAWAY1_OS	DNA/TcMar-Stowaway	9	12000644	12000793	+	1095	7.4	1	257339	5	25322748	25322769	1	STOWAWAY1_OS	DNA/TcMar-Stowaway	5	25322723	25322872	+	1059	6	1	159798	1.5	1510	1531	LOC_Os05g43650.1	106	127	1	154	1483	1636	2.3e-19	0.876623
osa-MIR809f		9	12000642	12000795	+	STOWAWAY1_OS	DNA/TcMar-Stowaway	9	12000644	12000793	+	1095	7.4	1	257339	7	1182601	1182621	-1	STOWAWAY1_OS	DNA/TcMar-Stowaway	7	1182571	1182647	C	462	10.8	0.808989	194683	1.5	1493	1513	LOC_Os07g03110.1	106	127	83	154	1465	1536	5.1e-06	0.875
osa-MIR809f		9	12000642	12000795	+	STOWAWAY1_OS	DNA/TcMar-Stowaway	9	12000644	12000793	+	1095	7.4	1	257339	8	3007938	3007959	1	STOWAWAY1_OS	DNA/TcMar-Stowaway	8	3007913	3008063	+	1130	7.4	1	223504	1.5	1695	1716	LOC_Os08g05620.1	106	127	1	154	1668	1822	1.9e-19	0.883871
osa-MIR809f		9	12000642	12000795	+	STOWAWAY1_OS	DNA/TcMar-Stowaway	9	12000644	12000793	+	1095	7.4	1	257339	8	3687676	3687697	1	STOWAWAY1_OS	DNA/TcMar-Stowaway	8	3687651	3687800	+	1121	7.4	1	224175	1.5	4561	4582	LOC_Os08g06500.1	106	127	73	154	4534	4615	4.5e-07	0.865854
osa-MIR809f		9	12000642	12000795	+	STOWAWAY1_OS	DNA/TcMar-Stowaway	9	12000644	12000793	+	1095	7.4	1	257339	8	23278440	23278461	1	STOWAWAY1_OS	DNA/TcMar-Stowaway	8	23278415	23278563	C	1057	7.4	1	241918	1.5	1770	1791	LOC_Os08g36840.1	106	127	1	154	1743	1895	2.1e-20	0.896104
osa-MIR809f		9	12000642	12000795	+	STOWAWAY1_OS	DNA/TcMar-Stowaway	9	12000644	12000793	+	1095	7.4	1	257339	10	21038159	21038180	-1	STOWAWAY1_OS	DNA/TcMar-Stowaway	10	21038056	21038205	+	1062	8.7	1	287993	1.5	1831	1852	LOC_Os10g39520.1	106	127	1	154	1804	1957	6.5e-21	0.896104
osa-MIR809f		9	12000642	12000795	+	STOWAWAY1_OS	DNA/TcMar-Stowaway	9	12000644	12000793	+	1095	7.4	1	257339	12	7341276	7341297	-1	STOWAWAY1_OS	DNA/TcMar-Stowaway	12	7341174	7341322	+	1184	5.4	0.993289	322895	1.5	945	966	LOC_Os12g13174.1	106	127	1	154	918	1071	9.8e-22	0.909091
osa-MIR809f		9	12000642	12000795	+	STOWAWAY1_OS	DNA/TcMar-Stowaway	9	12000644	12000793	+	1095	7.4	1	257339	1	16707435	16707455	1	STOWAWAY1_OS	DNA/TcMar-Stowaway	1	16707409	16707558	C	930	12.8	1	15890	2	1538	1558	LOC_Os01g29820.1	106	127	1	154	1510	1663	2.7e-16	0.818182
osa-MIR809f		9	12000642	12000795	+	STOWAWAY1_OS	DNA/TcMar-Stowaway	9	12000644	12000793	+	1095	7.4	1	257339	2	27244629	27244650	1	STOWAWAY1_OS	DNA/TcMar-Stowaway	2	27244604	27244753	+	1098	8.1	1	65829	2	1802	1823	LOC_Os02g44990.1	106	127	1	154	1775	1928	5.2e-19	0.87013
osa-MIR809f		9	12000642	12000795	+	STOWAWAY1_OS	DNA/TcMar-Stowaway	9	12000644	12000793	+	1095	7.4	1	257339	5	24064704	24064725	-1	STOWAWAY1_OS	DNA/TcMar-Stowaway	5	24064601	24064750	+	1073	10.7	1	158690	2	979	1000	LOC_Os05g41190.1	106	127	1	154	952	1105	2.1e-17	0.837662
osa-MIR809f		9	12000642	12000795	+	STOWAWAY1_OS	DNA/TcMar-Stowaway	9	12000644	12000793	+	1095	7.4	1	257339	6	10081635	10081656	-1	STOWAWAY1_OS	DNA/TcMar-Stowaway	6	10081534	10081681	C	1070	10.1	1	173922	2	2619	2640	LOC_Os06g17390.1	106	127	1	153	2593	2743	5.7e-16	0.830065
osa-MIR809f		9	12000642	12000795	+	STOWAWAY1_OS	DNA/TcMar-Stowaway	9	12000644	12000793	+	1095	7.4	1	257339	6	28957717	28957738	1	STOWAWAY1_OS	DNA/TcMar-Stowaway	6	28957692	28957841	+	1193	5.4	1	191660	2	90	111	LOC_Os06g47850.1	106	127	1	154	63	216	1.2e-21	0.909091
osa-MIR809f		9	12000642	12000795	+	STOWAWAY1_OS	DNA/TcMar-Stowaway	9	12000644	12000793	+	1095	7.4	1	257339	10	2177606	2177627	-1	STOWAWAY1_OS	DNA/TcMar-Stowaway	10	2177471	2177654	+	594	16.5	1	270451	2	1847	1868	LOC_Os10g04580.1	106	127	100	154	1820	1874	0.0016	0.909091
osa-MIR809f		9	12000642	12000795	+	STOWAWAY1_OS	DNA/TcMar-Stowaway	9	12000644	12000793	+	1095	7.4	1	257339	12	7990337	7990358	-1	STOWAWAY1_OS	DNA/TcMar-Stowaway	12	7990256	7990385	+	628	17.1	0.988506	323560	2	695	716	LOC_Os12g14080.1	106	127	73	154	668	749	3.6e-06	0.841463
osa-MIR809f		9	12000642	12000795	+	STOWAWAY1_OS	DNA/TcMar-Stowaway	9	12000644	12000793	+	1095	7.4	1	257339	3	28557633	28557654	1	STOWAWAY1_OS	DNA/TcMar-Stowaway	3	28557608	28557757	C	1102	8.1	1	99799	2.5	1188	1209	LOC_Os03g50070.1	106	127	1	154	1161	1314	1.6e-20	0.88961
osa-MIR809f		9	12000642	12000795	+	STOWAWAY1_OS	DNA/TcMar-Stowaway	9	12000644	12000793	+	1095	7.4	1	257339	5	29277723	29277744	1	STOWAWAY1_OS	DNA/TcMar-Stowaway	5	29277698	29277847	+	1149	6.7	1	163294	2.5	882	903	LOC_Os05g51140.1	106	127	1	154	855	1008	3.7e-18	0.857143
osa-MIR809f		9	12000642	12000795	+	STOWAWAY1_OS	DNA/TcMar-Stowaway	9	12000644	12000793	+	1095	7.4	1	257339	8	25588501	25588522	-1	STOWAWAY1_OS	DNA/TcMar-Stowaway	8	25588405	25588547	C	999	7	1	244295	2.5	1308	1329	LOC_Os08g40440.1	106	127	1	154	1281	1427	9.6e-16	0.818182
osa-MIR809f		9	12000642	12000795	+	STOWAWAY1_OS	DNA/TcMar-Stowaway	9	12000644	12000793	+	1095	7.4	1	257339	10	13880011	13880032	1	STOWAWAY1_OS	DNA/TcMar-Stowaway	10	13879986	13880135	C	1041	8.1	1	280583	2.5	1389	1410	LOC_Os10g26720.1	106	127	1	154	1362	1515	3.9e-20	0.88961
osa-MIR809f		9	12000642	12000795	+	STOWAWAY1_OS	DNA/TcMar-Stowaway	9	12000644	12000793	+	1095	7.4	1	257339	1	8720116	8720137	1	STOWAWAY1_OS	DNA/TcMar-Stowaway	1	8720091	8720223	C	850	7.5	1	8398	3	1241	1262	LOC_Os01g15520.1	106	127	76	154	1214	1292	8.4e-05	0.810127
osa-MIR809f		9	12000642	12000795	+	STOWAWAY1_OS	DNA/TcMar-Stowaway	9	12000644	12000793	+	1095	7.4	1	257339	1	11077181	11077202	-1	STOWAWAY1_OS	DNA/TcMar-Stowaway	1	11077078	11077227	+	924	12.1	1	10765	3	1667	1688	LOC_Os01g19529.1	106	127	100	154	1640	1694	0.023	0.836364
osa-MIR809f		9	12000642	12000795	+	STOWAWAY1_OS	DNA/TcMar-Stowaway	9	12000644	12000793	+	1095	7.4	1	257339	2	26275106	26275127	-1	STOWAWAY1_OS	DNA/TcMar-Stowaway	2	26275003	26275152	C	1144	6.7	1	64992	3	2751	2772	LOC_Os02g43560.1	106	127	1	154	2724	2877	1.2e-18	0.857143
osa-MIR809f		9	12000642	12000795	+	STOWAWAY1_OS	DNA/TcMar-Stowaway	9	12000644	12000793	+	1095	7.4	1	257339	4	6562011	6562032	1	STOWAWAY1_OS	DNA/TcMar-Stowaway	4	6561987	6562135	C	999	8.8	0.993289	112523	3	1308	1329	LOC_Os04g11970.1	106	127	1	154	1281	1434	5.7e-19	0.87013
osa-MIR809f		9	12000642	12000795	+	STOWAWAY1_OS	DNA/TcMar-Stowaway	9	12000644	12000793	+	1095	7.4	1	257339	5	1516196	1516217	1	STOWAWAY1_OS	DNA/TcMar-Stowaway	5	1516171	1516315	C	978	10.4	1	138145	3	641	662	LOC_Os05g03574.1	106	127	1	154	614	762	5.5e-17	0.837662
osa-MIR809f		9	12000642	12000795	+	STOWAWAY1_OS	DNA/TcMar-Stowaway	9	12000644	12000793	+	1095	7.4	1	257339	6	20766827	20766847	-1	STOWAWAY1_OS	DNA/TcMar-Stowaway	6	20766724	20766873	+	833	15.4	1	183312	3	1842	1862	LOC_Os06g35590.1	106	127	1	154	1814	1967	1.6e-15	0.805195
osa-MIR809f		9	12000642	12000795	+	STOWAWAY1_OS	DNA/TcMar-Stowaway	9	12000644	12000793	+	1095	7.4	1	257339	9	20026677	20026698	1	STOWAWAY1_OS	DNA/TcMar-Stowaway	9	20026652	20026801	+	1096	8.1	1	265653	3	1410	1431	LOC_Os09g33930.1	106	127	1	154	1383	1536	2e-17	0.837662
osa-MIR809f		9	12000642	12000795	+	STOWAWAY1_OS	DNA/TcMar-Stowaway	9	12000644	12000793	+	1095	7.4	1	257339	12	7169236	7169257	-1	STOWAWAY1_OS	DNA/TcMar-Stowaway	12	7169198	7169274	+	509	9.2	0.510067	322722	3	1064	1085	LOC_Os12g12950.1	106	127	70	144	1047	1121	7.5e-06	0.853333
osa-MIR809g	2	11	25473139	25473290	-	STOWAWAY1_OS	DNA/TcMar-Stowaway	11	25473140	25473289	+	1167	5.4	1	313555	9	20223560	20223581	1	STOWAWAY1_OS	DNA/TcMar-Stowaway	9	20223536	20223684	+	966	12.2	0.993289	265866	0.5	1778	1799	LOC_Os09g34250.1	105	126	53	152	1752	1851	1.7e-11	0.91
osa-MIR809g		11	25473139	25473290	-	STOWAWAY1_OS	DNA/TcMar-Stowaway	11	25473140	25473289	+	1167	5.4	1	313555	6	3847132	3847151	1	STOWAWAY1_OS	DNA/TcMar-Stowaway	6	3847106	3847253	+	1028	8.8	0.993289	167282	1	1384	1403	LOC_Os06g07914.1	105	126	1	152	1357	1507	3.6e-19	0.901316
osa-MIR809g		11	25473139	25473290	-	STOWAWAY1_OS	DNA/TcMar-Stowaway	11	25473140	25473289	+	1167	5.4	1	313555	7	6514890	6514911	-1	STOWAWAY1_OS	DNA/TcMar-Stowaway	7	6514794	6514932	C	1010	7.2	0.979866	199987	1	1732	1753	LOC_Os07g11790.1	105	126	1	152	1707	1850	1.9e-16	0.855263
osa-MIR809g		11	25473139	25473290	-	STOWAWAY1_OS	DNA/TcMar-Stowaway	11	25473140	25473289	+	1167	5.4	1	313555	8	4644196	4644217	-1	STOWAWAY1_OS	DNA/TcMar-Stowaway	8	4644093	4644240	+	1024	10.2	0.986577	225086	1	1488	1509	LOC_Os08g08160.1	105	126	1	148	1466	1613	5.5e-17	0.864865
osa-MIR809g		11	25473139	25473290	-	STOWAWAY1_OS	DNA/TcMar-Stowaway	11	25473140	25473289	+	1167	5.4	1	313555	9	6949977	6949998	1	STOWAWAY1_OS	DNA/TcMar-Stowaway	9	6949952	6950114	+	1002	6.1	1	252561	1	1014	1035	LOC_Os09g12230.1	105	126	41	152	988	1106	2.8e-09	0.825
osa-MIR809g		11	25473139	25473290	-	STOWAWAY1_OS	DNA/TcMar-Stowaway	11	25473140	25473289	+	1167	5.4	1	313555	1	39653958	39653979	-1	STOWAWAY1_OS	DNA/TcMar-Stowaway	1	39653864	39654004	C	1068	5	1	36625	1.5	2345	2366	LOC_Os01g68230.1	105	126	34	152	2319	2435	1.5e-09	0.818182
osa-MIR809g		11	25473139	25473290	-	STOWAWAY1_OS	DNA/TcMar-Stowaway	11	25473140	25473289	+	1167	5.4	1	313555	4	994485	994506	1	STOWAWAY1_OS	DNA/TcMar-Stowaway	4	994460	994609	C	1053	6.7	1	107909	1.5	1630	1651	LOC_Os04g02640.1	105	126	1	152	1604	1755	3.5e-18	0.868421
osa-MIR809g		11	25473139	25473290	-	STOWAWAY1_OS	DNA/TcMar-Stowaway	11	25473140	25473289	+	1167	5.4	1	313555	4	19470253	19470274	-1	STOWAWAY1_OS	DNA/TcMar-Stowaway	4	19470223	19470299	+	559	3.9	0.536913	123309	1.5	268	289	LOC_Os04g32610.1	105	126	76	152	242	318	4.9e-07	0.896104
osa-MIR809g		11	25473139	25473290	-	STOWAWAY1_OS	DNA/TcMar-Stowaway	11	25473140	25473289	+	1167	5.4	1	313555	4	34401488	34401509	-1	STOWAWAY1_OS	DNA/TcMar-Stowaway	4	34401385	34401534	C	1145	6.7	1	136103	1.5	1522	1543	LOC_Os04g58070.1	105	126	1	152	1496	1647	2e-20	0.907895
osa-MIR809g		11	25473139	25473290	-	STOWAWAY1_OS	DNA/TcMar-Stowaway	11	25473140	25473289	+	1167	5.4	1	313555	5	25322748	25322769	1	STOWAWAY1_OS	DNA/TcMar-Stowaway	5	25322723	25322872	+	1059	6	1	159798	1.5	1510	1531	LOC_Os05g43650.1	105	126	1	152	1484	1635	8.5e-21	0.914474
osa-MIR809g		11	25473139	25473290	-	STOWAWAY1_OS	DNA/TcMar-Stowaway	11	25473140	25473289	+	1167	5.4	1	313555	6	11463610	11463631	1	STOWAWAY1_OS	DNA/TcMar-Stowaway	6	11463585	11463661	+	609	6.5	0.516779	175170	1.5	679	700	LOC_Os06g19990.1	105	126	75	152	653	730	2.2e-08	0.948718
osa-MIR809g		11	25473139	25473290	-	STOWAWAY1_OS	DNA/TcMar-Stowaway	11	25473140	25473289	+	1167	5.4	1	313555	8	3007938	3007959	1	STOWAWAY1_OS	DNA/TcMar-Stowaway	8	3007913	3008063	+	1130	7.4	1	223504	1.5	1695	1716	LOC_Os08g05620.1	105	126	1	152	1669	1821	3.9e-20	0.915033
osa-MIR809g		11	25473139	25473290	-	STOWAWAY1_OS	DNA/TcMar-Stowaway	11	25473140	25473289	+	1167	5.4	1	313555	8	3687676	3687697	1	STOWAWAY1_OS	DNA/TcMar-Stowaway	8	3687651	3687800	+	1121	7.4	1	224175	1.5	4561	4582	LOC_Os08g06500.1	105	126	71	152	4535	4616	3.3e-08	0.914634
osa-MIR809g		11	25473139	25473290	-	STOWAWAY1_OS	DNA/TcMar-Stowaway	11	25473140	25473289	+	1167	5.4	1	313555	8	11407407	11407428	1	STOWAWAY1_OS	DNA/TcMar-Stowaway	8	11407382	11407514	C	1031	0.8	1	231220	1.5	2043	2064	LOC_Os08g19114.1	105	126	64	152	2017	2108	1.2e-06	0.847826
osa-MIR809g		11	25473139	25473290	-	STOWAWAY1_OS	DNA/TcMar-Stowaway	11	25473140	25473289	+	1167	5.4	1	313555	8	23278440	23278461	1	STOWAWAY1_OS	DNA/TcMar-Stowaway	8	23278415	23278563	C	1057	7.4	1	241918	1.5	1770	1791	LOC_Os08g36840.1	105	126	1	152	1744	1894	2.5e-17	0.861842
osa-MIR809g		11	25473139	25473290	-	STOWAWAY1_OS	DNA/TcMar-Stowaway	11	25473140	25473289	+	1167	5.4	1	313555	10	21038159	21038180	-1	STOWAWAY1_OS	DNA/TcMar-Stowaway	10	21038056	21038205	+	1062	8.7	1	287993	1.5	1831	1852	LOC_Os10g39520.1	105	126	1	152	1805	1956	1.4e-18	0.875
osa-MIR809g		11	25473139	25473290	-	STOWAWAY1_OS	DNA/TcMar-Stowaway	11	25473140	25473289	+	1167	5.4	1	313555	12	7341276	7341297	-1	STOWAWAY1_OS	DNA/TcMar-Stowaway	12	7341174	7341322	+	1184	5.4	0.993289	322895	1.5	945	966	LOC_Os12g13174.1	105	126	1	152	919	1070	2.3e-19	0.894737
osa-MIR809g		11	25473139	25473290	-	STOWAWAY1_OS	DNA/TcMar-Stowaway	11	25473140	25473289	+	1167	5.4	1	313555	1	16707435	16707455	1	STOWAWAY1_OS	DNA/TcMar-Stowaway	1	16707409	16707558	C	930	12.8	1	15890	2	1538	1558	LOC_Os01g29820.1	105	126	1	152	1511	1662	3.2e-15	0.822368
osa-MIR809g		11	25473139	25473290	-	STOWAWAY1_OS	DNA/TcMar-Stowaway	11	25473140	25473289	+	1167	5.4	1	313555	2	27244629	27244650	1	STOWAWAY1_OS	DNA/TcMar-Stowaway	2	27244604	27244753	+	1098	8.1	1	65829	2	1802	1823	LOC_Os02g44990.1	105	126	1	152	1776	1927	1e-19	0.901316
osa-MIR809g		11	25473139	25473290	-	STOWAWAY1_OS	DNA/TcMar-Stowaway	11	25473140	25473289	+	1167	5.4	1	313555	5	24064704	24064725	-1	STOWAWAY1_OS	DNA/TcMar-Stowaway	5	24064601	24064750	+	1073	10.7	1	158690	2	979	1000	LOC_Os05g41190.1	105	126	1	152	953	1104	4.9e-17	0.848684
osa-MIR809g		11	25473139	25473290	-	STOWAWAY1_OS	DNA/TcMar-Stowaway	11	25473140	25473289	+	1167	5.4	1	313555	6	10081635	10081656	-1	STOWAWAY1_OS	DNA/TcMar-Stowaway	6	10081534	10081681	C	1070	10.1	1	173922	2	2619	2640	LOC_Os06g17390.1	105	126	1	152	2593	2742	1e-17	0.868421
osa-MIR809g		11	25473139	25473290	-	STOWAWAY1_OS	DNA/TcMar-Stowaway	11	25473140	25473289	+	1167	5.4	1	313555	6	28957717	28957738	1	STOWAWAY1_OS	DNA/TcMar-Stowaway	6	28957692	28957841	+	1193	5.4	1	191660	2	90	111	LOC_Os06g47850.1	105	126	1	152	64	215	1.2e-19	0.901316
osa-MIR809g		11	25473139	25473290	-	STOWAWAY1_OS	DNA/TcMar-Stowaway	11	25473140	25473289	+	1167	5.4	1	313555	10	2177606	2177627	-1	STOWAWAY1_OS	DNA/TcMar-Stowaway	10	2177471	2177654	+	594	16.5	1	270451	2	1847	1868	LOC_Os10g04580.1	105	126	99	152	1821	1874	0.0019	0.925926
osa-MIR809g		11	25473139	25473290	-	STOWAWAY1_OS	DNA/TcMar-Stowaway	11	25473140	25473289	+	1167	5.4	1	313555	12	7990337	7990358	-1	STOWAWAY1_OS	DNA/TcMar-Stowaway	12	7990256	7990385	+	628	17.1	0.988506	323560	2	695	716	LOC_Os12g14080.1	105	126	71	152	669	750	5.9e-07	0.865854
osa-MIR809g		11	25473139	25473290	-	STOWAWAY1_OS	DNA/TcMar-Stowaway	11	25473140	25473289	+	1167	5.4	1	313555	3	28557633	28557654	1	STOWAWAY1_OS	DNA/TcMar-Stowaway	3	28557608	28557757	C	1102	8.1	1	99799	2.5	1188	1209	LOC_Os03g50070.1	105	126	2	152	1162	1312	7.6e-17	0.847682
osa-MIR809g		11	25473139	25473290	-	STOWAWAY1_OS	DNA/TcMar-Stowaway	11	25473140	25473289	+	1167	5.4	1	313555	5	29277723	29277744	1	STOWAWAY1_OS	DNA/TcMar-Stowaway	5	29277698	29277847	+	1149	6.7	1	163294	2.5	882	903	LOC_Os05g51140.1	105	126	1	152	856	1007	1.2e-19	0.901316
osa-MIR809g		11	25473139	25473290	-	STOWAWAY1_OS	DNA/TcMar-Stowaway	11	25473140	25473289	+	1167	5.4	1	313555	8	25588501	25588522	-1	STOWAWAY1_OS	DNA/TcMar-Stowaway	8	25588405	25588547	C	999	7	1	244295	2.5	1308	1329	LOC_Os08g40440.1	105	126	1	152	1282	1426	2e-16	0.855263
osa-MIR809g		11	25473139	25473290	-	STOWAWAY1_OS	DNA/TcMar-Stowaway	11	25473140	25473289	+	1167	5.4	1	313555	10	13880011	13880032	1	STOWAWAY1_OS	DNA/TcMar-Stowaway	10	13879986	13880135	C	1041	8.1	1	280583	2.5	1389	1410	LOC_Os10g26720.1	105	126	1	152	1363	1514	2.7e-19	0.894737
osa-MIR809g		11	25473139	25473290	-	STOWAWAY1_OS	DNA/TcMar-Stowaway	11	25473140	25473289	+	1167	5.4	1	313555	12	21542911	21542931	1	STOWAWAY1_OS	DNA/TcMar-Stowaway	12	21542885	21543032	+	827	16.9	1	334698	2.5	1640	1660	LOC_Os12g35480.1	105	126	1	152	1613	1762	2.5e-14	0.809211
osa-MIR809g		11	25473139	25473290	-	STOWAWAY1_OS	DNA/TcMar-Stowaway	11	25473140	25473289	+	1167	5.4	1	313555	1	8720116	8720137	1	STOWAWAY1_OS	DNA/TcMar-Stowaway	1	8720091	8720223	C	850	7.5	1	8398	3	1241	1262	LOC_Os01g15520.1	105	126	75	152	1215	1292	8.3e-06	0.846154
osa-MIR809g		11	25473139	25473290	-	STOWAWAY1_OS	DNA/TcMar-Stowaway	11	25473140	25473289	+	1167	5.4	1	313555	1	11077181	11077202	-1	STOWAWAY1_OS	DNA/TcMar-Stowaway	1	11077078	11077227	+	924	12.1	1	10765	3	1667	1688	LOC_Os01g19529.1	105	126	99	152	1641	1694	0.025	0.851852
osa-MIR809g		11	25473139	25473290	-	STOWAWAY1_OS	DNA/TcMar-Stowaway	11	25473140	25473289	+	1167	5.4	1	313555	2	26275106	26275127	-1	STOWAWAY1_OS	DNA/TcMar-Stowaway	2	26275003	26275152	C	1144	6.7	1	64992	3	2751	2772	LOC_Os02g43560.1	105	126	1	152	2725	2876	1e-19	0.901316
osa-MIR809g		11	25473139	25473290	-	STOWAWAY1_OS	DNA/TcMar-Stowaway	11	25473140	25473289	+	1167	5.4	1	313555	4	6562011	6562032	1	STOWAWAY1_OS	DNA/TcMar-Stowaway	4	6561987	6562135	C	999	8.8	0.993289	112523	3	1308	1329	LOC_Os04g11970.1	105	126	1	152	1282	1433	1.1e-16	0.848684
osa-MIR809g		11	25473139	25473290	-	STOWAWAY1_OS	DNA/TcMar-Stowaway	11	25473140	25473289	+	1167	5.4	1	313555	5	1516196	1516217	1	STOWAWAY1_OS	DNA/TcMar-Stowaway	5	1516171	1516315	C	978	10.4	1	138145	3	641	662	LOC_Os05g03574.1	105	126	1	152	615	761	3.9e-15	0.828947
osa-MIR809g		11	25473139	25473290	-	STOWAWAY1_OS	DNA/TcMar-Stowaway	11	25473140	25473289	+	1167	5.4	1	313555	7	24559690	24559711	-1	STOWAWAY1_OS	DNA/TcMar-Stowaway	7	24559605	24559732	C	768	12.5	0.973154	216067	3	578	599	LOC_Os07g41060.1	105	126	65	152	552	639	5.1e-06	0.818182
osa-MIR809g		11	25473139	25473290	-	STOWAWAY1_OS	DNA/TcMar-Stowaway	11	25473140	25473289	+	1167	5.4	1	313555	9	17091155	17091176	-1	STOWAWAY1_OS	DNA/TcMar-Stowaway	9	17091116	17091201	+	417	11.7	0.52349	262716	3	3830	3851	LOC_Os09g28180.1	105	126	68	152	3804	3889	1.5e-05	0.813953
osa-MIR809g		11	25473139	25473290	-	STOWAWAY1_OS	DNA/TcMar-Stowaway	11	25473140	25473289	+	1167	5.4	1	313555	9	20026677	20026698	1	STOWAWAY1_OS	DNA/TcMar-Stowaway	9	20026652	20026801	+	1096	8.1	1	265653	3	1410	1431	LOC_Os09g33930.1	105	126	1	152	1384	1535	4.8e-20	0.907895
osa-MIR809g		11	25473139	25473290	-	STOWAWAY1_OS	DNA/TcMar-Stowaway	11	25473140	25473289	+	1167	5.4	1	313555	12	7169236	7169257	-1	STOWAWAY1_OS	DNA/TcMar-Stowaway	12	7169198	7169274	+	509	9.2	0.510067	322722	3	1064	1085	LOC_Os12g12950.1	105	126	70	143	1047	1120	5.9e-05	0.851351
osa-MIR809h	2	12	5776955	5777088	+	STOWAWAY1_OS	DNA/TcMar-Stowaway	12	5776947	5777094	+	1119	6.1	0.986577	321410	9	20223560	20223581	1	STOWAWAY1_OS	DNA/TcMar-Stowaway	9	20223536	20223684	+	966	12.2	0.993289	265866	0.5	1778	1799	LOC_Os09g34250.1	96	117	44	134	1761	1851	1.2e-08	0.857143
osa-MIR809h		12	5776955	5777088	+	STOWAWAY1_OS	DNA/TcMar-Stowaway	12	5776947	5777094	+	1119	6.1	0.986577	321410	6	3847132	3847151	1	STOWAWAY1_OS	DNA/TcMar-Stowaway	6	3847106	3847253	+	1028	8.8	0.993289	167282	1	1384	1403	LOC_Os06g07914.1	96	117	1	134	1366	1498	7.5e-16	0.873134
osa-MIR809h		12	5776955	5777088	+	STOWAWAY1_OS	DNA/TcMar-Stowaway	12	5776947	5777094	+	1119	6.1	0.986577	321410	7	6514890	6514911	-1	STOWAWAY1_OS	DNA/TcMar-Stowaway	7	6514794	6514932	C	1010	7.2	0.979866	199987	1	1732	1753	LOC_Os07g11790.1	96	117	1	132	1717	1841	4.8e-15	0.871212
osa-MIR809h		12	5776955	5777088	+	STOWAWAY1_OS	DNA/TcMar-Stowaway	12	5776947	5777094	+	1119	6.1	0.986577	321410	8	4644196	4644217	-1	STOWAWAY1_OS	DNA/TcMar-Stowaway	8	4644093	4644240	+	1024	10.2	0.986577	225086	1	1488	1509	LOC_Os08g08160.1	96	117	1	134	1471	1604	2.6e-18	0.91791
osa-MIR809h		12	5776955	5777088	+	STOWAWAY1_OS	DNA/TcMar-Stowaway	12	5776947	5777094	+	1119	6.1	0.986577	321410	4	994485	994506	1	STOWAWAY1_OS	DNA/TcMar-Stowaway	4	994460	994609	C	1053	6.7	1	107909	1.5	1630	1651	LOC_Os04g02640.1	96	117	2	134	1613	1745	1.7e-18	0.917293
osa-MIR809h		12	5776955	5777088	+	STOWAWAY1_OS	DNA/TcMar-Stowaway	12	5776947	5777094	+	1119	6.1	0.986577	321410	4	19470253	19470274	-1	STOWAWAY1_OS	DNA/TcMar-Stowaway	4	19470223	19470299	+	559	3.9	0.536913	123309	1.5	268	289	LOC_Os04g32610.1	96	117	43	134	251	343	3.3e-06	0.806452
osa-MIR809h		12	5776955	5777088	+	STOWAWAY1_OS	DNA/TcMar-Stowaway	12	5776947	5777094	+	1119	6.1	0.986577	321410	4	34401488	34401509	-1	STOWAWAY1_OS	DNA/TcMar-Stowaway	4	34401385	34401534	C	1145	6.7	1	136103	1.5	1522	1543	LOC_Os04g58070.1	96	117	1	134	1505	1638	9.3e-17	0.88806
osa-MIR809h		12	5776955	5777088	+	STOWAWAY1_OS	DNA/TcMar-Stowaway	12	5776947	5777094	+	1119	6.1	0.986577	321410	5	25322748	25322769	1	STOWAWAY1_OS	DNA/TcMar-Stowaway	5	25322723	25322872	+	1059	6	1	159798	1.5	1510	1531	LOC_Os05g43650.1	96	117	2	133	1494	1625	4.2e-17	0.901515
osa-MIR809h		12	5776955	5777088	+	STOWAWAY1_OS	DNA/TcMar-Stowaway	12	5776947	5777094	+	1119	6.1	0.986577	321410	7	1182601	1182621	-1	STOWAWAY1_OS	DNA/TcMar-Stowaway	7	1182571	1182647	C	462	10.8	0.808989	194683	1.5	1493	1513	LOC_Os07g03110.1	96	117	73	134	1475	1536	0.0014	0.854839
osa-MIR809h		12	5776955	5777088	+	STOWAWAY1_OS	DNA/TcMar-Stowaway	12	5776947	5777094	+	1119	6.1	0.986577	321410	8	3007938	3007959	1	STOWAWAY1_OS	DNA/TcMar-Stowaway	8	3007913	3008063	+	1130	7.4	1	223504	1.5	1695	1716	LOC_Os08g05620.1	96	117	1	134	1678	1811	3.8e-17	0.895522
osa-MIR809h		12	5776955	5777088	+	STOWAWAY1_OS	DNA/TcMar-Stowaway	12	5776947	5777094	+	1119	6.1	0.986577	321410	8	3687676	3687697	1	STOWAWAY1_OS	DNA/TcMar-Stowaway	8	3687651	3687800	+	1121	7.4	1	224175	1.5	4561	4582	LOC_Os08g06500.1	96	117	63	134	4544	4615	2.2e-05	0.847222
osa-MIR809h		12	5776955	5777088	+	STOWAWAY1_OS	DNA/TcMar-Stowaway	12	5776947	5777094	+	1119	6.1	0.986577	321410	8	23278440	23278461	1	STOWAWAY1_OS	DNA/TcMar-Stowaway	8	23278415	23278563	C	1057	7.4	1	241918	1.5	1770	1791	LOC_Os08g36840.1	96	117	2	134	1753	1884	2.3e-18	0.924812
osa-MIR809h		12	5776955	5777088	+	STOWAWAY1_OS	DNA/TcMar-Stowaway	12	5776947	5777094	+	1119	6.1	0.986577	321410	10	21038159	21038180	-1	STOWAWAY1_OS	DNA/TcMar-Stowaway	10	21038056	21038205	+	1062	8.7	1	287993	1.5	1831	1852	LOC_Os10g39520.1	96	117	1	134	1814	1947	1.8e-19	0.940299
osa-MIR809h		12	5776955	5777088	+	STOWAWAY1_OS	DNA/TcMar-Stowaway	12	5776947	5777094	+	1119	6.1	0.986577	321410	12	7341276	7341297	-1	STOWAWAY1_OS	DNA/TcMar-Stowaway	12	7341174	7341322	+	1184	5.4	0.993289	322895	1.5	945	966	LOC_Os12g13174.1	96	117	1	134	928	1061	6.8e-20	0.947761
osa-MIR809h		12	5776955	5777088	+	STOWAWAY1_OS	DNA/TcMar-Stowaway	12	5776947	5777094	+	1119	6.1	0.986577	321410	1	16707435	16707455	1	STOWAWAY1_OS	DNA/TcMar-Stowaway	1	16707409	16707558	C	930	12.8	1	15890	2	1538	1558	LOC_Os01g29820.1	96	117	1	133	1521	1653	7.6e-14	0.834586
osa-MIR809h		12	5776955	5777088	+	STOWAWAY1_OS	DNA/TcMar-Stowaway	12	5776947	5777094	+	1119	6.1	0.986577	321410	2	27244629	27244650	1	STOWAWAY1_OS	DNA/TcMar-Stowaway	2	27244604	27244753	+	1098	8.1	1	65829	2	1802	1823	LOC_Os02g44990.1	96	117	1	134	1785	1918	2.2e-16	0.873134
osa-MIR809h		12	5776955	5777088	+	STOWAWAY1_OS	DNA/TcMar-Stowaway	12	5776947	5777094	+	1119	6.1	0.986577	321410	5	24064704	24064725	-1	STOWAWAY1_OS	DNA/TcMar-Stowaway	5	24064601	24064750	+	1073	10.7	1	158690	2	979	1000	LOC_Os05g41190.1	96	117	2	133	963	1094	1.5e-15	0.871212
osa-MIR809h		12	5776955	5777088	+	STOWAWAY1_OS	DNA/TcMar-Stowaway	12	5776947	5777094	+	1119	6.1	0.986577	321410	6	10081635	10081656	-1	STOWAWAY1_OS	DNA/TcMar-Stowaway	6	10081534	10081681	C	1070	10.1	1	173922	2	2619	2640	LOC_Os06g17390.1	96	117	1	133	2603	2733	2.8e-15	0.864662
osa-MIR809h		12	5776955	5777088	+	STOWAWAY1_OS	DNA/TcMar-Stowaway	12	5776947	5777094	+	1119	6.1	0.986577	321410	6	28957717	28957738	1	STOWAWAY1_OS	DNA/TcMar-Stowaway	6	28957692	28957841	+	1193	5.4	1	191660	2	90	111	LOC_Os06g47850.1	96	117	1	134	73	206	1.1e-18	0.91791
osa-MIR809h		12	5776955	5777088	+	STOWAWAY1_OS	DNA/TcMar-Stowaway	12	5776947	5777094	+	1119	6.1	0.986577	321410	10	2177606	2177627	-1	STOWAWAY1_OS	DNA/TcMar-Stowaway	10	2177471	2177654	+	594	16.5	1	270451	2	1847	1868	LOC_Os10g04580.1	96	117	86	134	1830	1878	0.025	0.877551
osa-MIR809h		12	5776955	5777088	+	STOWAWAY1_OS	DNA/TcMar-Stowaway	12	5776947	5777094	+	1119	6.1	0.986577	321410	12	7990337	7990358	-1	STOWAWAY1_OS	DNA/TcMar-Stowaway	12	7990256	7990385	+	628	17.1	0.988506	323560	2	695	716	LOC_Os12g14080.1	96	117	63	134	678	749	2.6e-05	0.847222
osa-MIR809h		12	5776955	5777088	+	STOWAWAY1_OS	DNA/TcMar-Stowaway	12	5776947	5777094	+	1119	6.1	0.986577	321410	3	28557633	28557654	1	STOWAWAY1_OS	DNA/TcMar-Stowaway	3	28557608	28557757	C	1102	8.1	1	99799	2.5	1188	1209	LOC_Os03g50070.1	96	117	1	134	1171	1304	2.3e-16	0.873134
osa-MIR809h		12	5776955	5777088	+	STOWAWAY1_OS	DNA/TcMar-Stowaway	12	5776947	5777094	+	1119	6.1	0.986577	321410	5	29277723	29277744	1	STOWAWAY1_OS	DNA/TcMar-Stowaway	5	29277698	29277847	+	1149	6.7	1	163294	2.5	882	903	LOC_Os05g51140.1	96	117	1	134	865	998	1.6e-17	0.895522
osa-MIR809h		12	5776955	5777088	+	STOWAWAY1_OS	DNA/TcMar-Stowaway	12	5776947	5777094	+	1119	6.1	0.986577	321410	8	25588501	25588522	-1	STOWAWAY1_OS	DNA/TcMar-Stowaway	8	25588405	25588547	C	999	7	1	244295	2.5	1308	1329	LOC_Os08g40440.1	96	117	1	134	1291	1417	6.6e-14	0.835821
osa-MIR809h		12	5776955	5777088	+	STOWAWAY1_OS	DNA/TcMar-Stowaway	12	5776947	5777094	+	1119	6.1	0.986577	321410	10	13880011	13880032	1	STOWAWAY1_OS	DNA/TcMar-Stowaway	10	13879986	13880135	C	1041	8.1	1	280583	2.5	1389	1410	LOC_Os10g26720.1	96	117	1	134	1372	1505	1.6e-17	0.895522
osa-MIR809h		12	5776955	5777088	+	STOWAWAY1_OS	DNA/TcMar-Stowaway	12	5776947	5777094	+	1119	6.1	0.986577	321410	1	8720116	8720137	1	STOWAWAY1_OS	DNA/TcMar-Stowaway	1	8720091	8720223	C	850	7.5	1	8398	3	1241	1262	LOC_Os01g15520.1	96	117	66	134	1224	1292	0.00026	0.84058
osa-MIR809h		12	5776955	5777088	+	STOWAWAY1_OS	DNA/TcMar-Stowaway	12	5776947	5777094	+	1119	6.1	0.986577	321410	2	26275106	26275127	-1	STOWAWAY1_OS	DNA/TcMar-Stowaway	2	26275003	26275152	C	1144	6.7	1	64992	3	2751	2772	LOC_Os02g43560.1	96	117	1	134	2734	2867	1.5e-17	0.895522
osa-MIR809h		12	5776955	5777088	+	STOWAWAY1_OS	DNA/TcMar-Stowaway	12	5776947	5777094	+	1119	6.1	0.986577	321410	4	6562011	6562032	1	STOWAWAY1_OS	DNA/TcMar-Stowaway	4	6561987	6562135	C	999	8.8	0.993289	112523	3	1308	1329	LOC_Os04g11970.1	96	117	2	134	1291	1423	6.3e-17	0.894737
osa-MIR809h		12	5776955	5777088	+	STOWAWAY1_OS	DNA/TcMar-Stowaway	12	5776947	5777094	+	1119	6.1	0.986577	321410	5	1516196	1516217	1	STOWAWAY1_OS	DNA/TcMar-Stowaway	5	1516171	1516315	C	978	10.4	1	138145	3	641	662	LOC_Os05g03574.1	96	117	1	133	625	752	9.7e-14	0.842105
osa-MIR809h		12	5776955	5777088	+	STOWAWAY1_OS	DNA/TcMar-Stowaway	12	5776947	5777094	+	1119	6.1	0.986577	321410	9	20026677	20026698	1	STOWAWAY1_OS	DNA/TcMar-Stowaway	9	20026652	20026801	+	1096	8.1	1	265653	3	1410	1431	LOC_Os09g33930.1	96	117	1	134	1393	1526	1.3e-15	0.865672
osa-MIR809h		12	5776955	5777088	+	STOWAWAY1_OS	DNA/TcMar-Stowaway	12	5776947	5777094	+	1119	6.1	0.986577	321410	12	7169236	7169257	-1	STOWAWAY1_OS	DNA/TcMar-Stowaway	12	7169198	7169274	+	509	9.2	0.510067	322722	3	1064	1085	LOC_Os12g12950.1	96	117	60	134	1047	1121	2.3e-06	0.88
osa-MIR812a	2	1	33946107	33946340	+	STOWAWAY51_OS	DNA/TcMar-Stowaway	1	33946103	33946344	+	1761	8.7	0.987805	31603	11	4962013	4962034	-1	STOWAWAY51_OS	DNA/TcMar-Stowaway	11	4961832	4962076	+	1570	10.2	1	294412	1.5	898	919	LOC_Os11g09260.1	175	196	2	234	860	1092	6.3e-33	0.88412
osa-MIR812a		1	33946107	33946340	+	STOWAWAY51_OS	DNA/TcMar-Stowaway	1	33946103	33946344	+	1761	8.7	0.987805	31603	3	12630248	12630269	-1	STOWAWAY51_OS	DNA/TcMar-Stowaway	3	12630068	12630311	+	1713	10.2	1	84201	2	2914	2935	LOC_Os03g22050.1	175	196	2	234	2876	3107	3.8e-30	0.858369
osa-MIR812b	2	2	1936324	1936493	-	STOWAWAY51_OS	DNA/TcMar-Stowaway	2	1936290	1936527	+	1488	12.2	0.987805	41637	11	21707113	21707133	1	STOWAWAY51_OS	DNA/TcMar-Stowaway	11	21707063	21707310	+	1627	10.3	0.99187	309929	1.5	3838	3858	LOC_Os11g37540.1	141	162	3	169	3830	3999	1.7e-21	0.876471
osa-MIR812b		2	1936324	1936493	-	STOWAWAY51_OS	DNA/TcMar-Stowaway	2	1936290	1936527	+	1488	12.2	0.987805	41637	1	32725514	32725535	-1	STOWAWAY51_OS	DNA/TcMar-Stowaway	1	32725337	32725579	C	1373	13.4	0.987805	30587	2	769	790	LOC_Os01g56720.1	141	162	2	169	762	929	1.4e-15	0.80814
osa-MIR812b		2	1936324	1936493	-	STOWAWAY51_OS	DNA/TcMar-Stowaway	2	1936290	1936527	+	1488	12.2	0.987805	41637	4	20242950	20242971	1	STOWAWAY51_OS	DNA/TcMar-Stowaway	4	20242905	20243147	+	1648	9.1	0.99187	124051	2	1952	1973	LOC_Os04g33720.1	141	162	2	169	1945	2114	1.1e-18	0.847953
osa-MIR812c	2	6	26259310	26259473	+	STOWAWAY9_OS	DNA/TcMar-Stowaway	6	26259280	26259504	+	1127	18.8	1	188911	10	12959868	12959888	-1	STOWAWAY9_OS	DNA/TcMar-Stowaway	10	12959689	12959927	+	1134	17	1	279640	1	934	954	LOC_Os10g25230.1	134	155	66	164	924	1021	5.5e-09	0.868687
osa-MIR812c		6	26259310	26259473	+	STOWAWAY9_OS	DNA/TcMar-Stowaway	6	26259280	26259504	+	1127	18.8	1	188911	11	18078313	18078334	-1	STOWAWAY9_OS	DNA/TcMar-Stowaway	11	18078145	18078374	+	1398	7.6	1	306181	1.5	1647	1668	LOC_Os11g31690.1	134	155	1	164	1638	1801	8e-18	0.842424
osa-MIR818b	2	2	4007187	4007299	+	STOWAWAY46_OS	DNA/Stowaway	2	4007182	4007301	C	428	12.1	0.980519	43478	1	23344327	23344347	1	STOWAWAY46_OS	DNA/Stowaway	1	23344318	23344376	C	333	20.3	0.383117	21907	1.5	1142	1162	LOC_Os01g41240.1	89	110	62	113	1138	1189	0.042	0.807692
osa-MIR818b		2	4007187	4007299	+	STOWAWAY46_OS	DNA/Stowaway	2	4007182	4007301	C	428	12.1	0.980519	43478	8	18296394	18296415	1	STOWAWAY46_OS	DNA/Stowaway	8	18296388	18296457	C	427	17.1	0.467532	236857	1.5	1905	1926	LOC_Os08g29760.1	89	110	61	112	1903	1954	0.0051	0.846154
osa-MIR818d	2	4	34784050	34784188	-	TREP220	DNA/TcMar-Stowaway	4	34784062	34784174	+	428	19.7	1	136408	7	17880165	17880186	-1	TREP220	DNA/TcMar-Stowaway	7	17880068	17880194	C	332	20.3	1	209567	2.5	3034	3055	LOC_Os07g30250.1	98	119	62	136	3018	3091	7.8e-07	0.84
osa-MIR818e	2	7	28153439	28153663	-	STOWAWAY21_OS	DNA/TcMar-Stowaway	7	28153437	28153667	+	1324	12.2	0.995885	219385	7	24242264	24242285	-1	STOWAWAY21_OS	DNA/TcMar-Stowaway	7	24242176	24242293	C	493	14.3	0.523013	215755	0	91	112	LOC_Os07g40450.1	201	222	153	225	88	159	2.1e-05	0.890411
osa-MIR818e		7	28153439	28153663	-	STOWAWAY21_OS	DNA/TcMar-Stowaway	7	28153437	28153667	+	1324	12.2	0.995885	219385	4	33873954	33873975	-1	STOWAWAY21_OS	DNA/TcMar-Stowaway	4	33873746	33873981	C	1506	11	1	135621	2.5	2680	2701	LOC_Os04g57154.1	201	222	165	224	2678	2737	0.0065	0.85
osa-MIR818e		7	28153439	28153663	-	STOWAWAY21_OS	DNA/TcMar-Stowaway	7	28153437	28153667	+	1324	12.2	0.995885	219385	5	25269244	25269266	-1	STOWAWAY21_OS	DNA/TcMar-Stowaway	5	25269066	25269272	+	1083	13	0.893004	159756	2.5	2570	2592	LOC_Os05g43570.1	201	222	161	225	2567	2632	0.0065	0.833333
osa-MIR818e		7	28153439	28153663	-	STOWAWAY21_OS	DNA/TcMar-Stowaway	7	28153437	28153667	+	1324	12.2	0.995885	219385	1	8986025	8986046	1	STOWAWAY21_OS	DNA/TcMar-Stowaway	1	8986019	8986251	+	1545	9.4	0.987654	8671	3	546	567	LOC_Os01g15970.1	201	222	1	224	544	771	1.9e-23	0.813043
osa-MIR818e		7	28153439	28153663	-	STOWAWAY21_OS	DNA/TcMar-Stowaway	7	28153437	28153667	+	1324	12.2	0.995885	219385	8	25968673	25968694	1	STOWAWAY21_OS	DNA/TcMar-Stowaway	8	25968667	25968861	+	1416	8.2	0.806584	244575	3	686	707	LOC_Os08g41080.1	201	222	88	225	683	820	3.4e-13	0.833333
osa-MIR819a	2	1	41206351	41206475	+	STOWAWAY1_OS	DNA/TcMar-Stowaway	1	41206348	41206478	+	669	14.5	1	38166	3	16919066	16919087	-1	STOWAWAY1_OS	DNA/TcMar-Stowaway	3	16919055	16919197	+	715	17	0.946309	88603	1.5	1090	1111	LOC_Os03g29680.1	9	30	1	81	1038	1119	4e-10	0.890244
osa-MIR819a		1	41206351	41206475	+	STOWAWAY1_OS	DNA/TcMar-Stowaway	1	41206348	41206478	+	669	14.5	1	38166	4	8553539	8553560	-1	STOWAWAY1_OS	DNA/TcMar-Stowaway	4	8553529	8553677	C	850	15.6	0.993289	114140	2	1636	1657	LOC_Os04g15760.1	9	30	1	72	1594	1665	1.7e-10	0.944444
osa-MIR819a		1	41206351	41206475	+	STOWAWAY1_OS	DNA/TcMar-Stowaway	1	41206348	41206478	+	669	14.5	1	38166	6	26277570	26277591	1	STOWAWAY1_OS	DNA/TcMar-Stowaway	6	26277454	26277599	C	704	18.6	0.979866	188927	2.5	3100	3121	LOC_Os06g43660.1	9	30	1	82	3051	3129	3e-09	0.865854
osa-MIR819b	2	2	34659352	34659517	+	STOWAWAY50_OS	DNA/TcMar-Stowaway	2	34659358	34659511	C	816	13	1	72213	6	9322656	9322677	1	STOWAWAY50_OS	DNA/TcMar-Stowaway	6	9322530	9322690	+	693	14	1	173243	0.5	2327	2348	LOC_Os06g16330.1	20	41	7	160	2201	2361	8.9e-19	0.87037
osa-MIR819b		2	34659352	34659517	+	STOWAWAY50_OS	DNA/TcMar-Stowaway	2	34659358	34659511	C	816	13	1	72213	3	8206549	8206570	-1	STOWAWAY50_OS	DNA/TcMar-Stowaway	3	8206536	8206618	+	494	11	0.471264	80090	3	1433	1454	LOC_Os03g15033.1	20	41	3	89	1384	1471	3e-07	0.852273
osa-MIR819b		2	34659352	34659517	+	STOWAWAY50_OS	DNA/TcMar-Stowaway	2	34659358	34659511	C	816	13	1	72213	10	17702274	17702295	-1	STOWAWAY50_OS	DNA/TcMar-Stowaway	10	17702261	17702432	C	843	17.4	1	284571	3	2472	2493	LOC_Os10g33700.1	20	41	1	92	2421	2514	4.9e-07	0.808511
osa-MIR819c	2	2	33750674	33750827	+	STOWAWAY1_OS	DNA/TcMar-Stowaway	2	33750676	33750825	+	887	14.1	1	71423	12	857462	857483	-1	STOWAWAY1_OS	DNA/TcMar-Stowaway	12	857451	857597	+	745	15.8	1	316947	0	1263	1284	LOC_Os12g02520.1	14	35	1	154	1147	1297	1e-25	0.935065
osa-MIR819c		2	33750674	33750827	+	STOWAWAY1_OS	DNA/TcMar-Stowaway	2	33750676	33750825	+	887	14.1	1	71423	3	16919066	16919087	-1	STOWAWAY1_OS	DNA/TcMar-Stowaway	3	16919055	16919197	+	715	17	0.946309	88603	1.5	1090	1111	LOC_Os03g29680.1	14	35	1	154	970	1124	4.2e-26	0.929032
osa-MIR819c		2	33750674	33750827	+	STOWAWAY1_OS	DNA/TcMar-Stowaway	2	33750676	33750825	+	887	14.1	1	71423	4	8553539	8553560	-1	STOWAWAY1_OS	DNA/TcMar-Stowaway	4	8553529	8553677	C	850	15.6	0.993289	114140	2	1636	1657	LOC_Os04g15760.1	14	35	1	100	1571	1670	2.4e-13	0.89
osa-MIR819c		2	33750674	33750827	+	STOWAWAY1_OS	DNA/TcMar-Stowaway	2	33750676	33750825	+	887	14.1	1	71423	2	2866503	2866523	1	STOWAWAY1_OS	DNA/TcMar-Stowaway	2	2866386	2866534	C	770	16.9	0.993289	42476	2.5	1376	1396	LOC_Os02g05810.1	14	35	1	154	1256	1409	1.3e-22	0.876623
osa-MIR819c		2	33750674	33750827	+	STOWAWAY1_OS	DNA/TcMar-Stowaway	2	33750676	33750825	+	887	14.1	1	71423	6	26277570	26277591	1	STOWAWAY1_OS	DNA/TcMar-Stowaway	6	26277454	26277599	C	704	18.6	0.979866	188927	2.5	3100	3121	LOC_Os06g43660.1	14	35	1	154	2982	3134	7.1e-23	0.88961
osa-MIR819e	2	3	36260775	36260928	-	STOWAWAY1_OS	DNA/TcMar-Stowaway	3	36260777	36260926	C	867	14.8	1	106916	12	857462	857483	-1	STOWAWAY1_OS	DNA/TcMar-Stowaway	12	857451	857597	+	745	15.8	1	316947	0	1263	1284	LOC_Os12g02520.1	14	35	1	154	1147	1297	9.3e-26	0.935065
osa-MIR819e		3	36260775	36260928	-	STOWAWAY1_OS	DNA/TcMar-Stowaway	3	36260777	36260926	C	867	14.8	1	106916	3	16919066	16919087	-1	STOWAWAY1_OS	DNA/TcMar-Stowaway	3	16919055	16919197	+	715	17	0.946309	88603	1.5	1090	1111	LOC_Os03g29680.1	14	35	1	154	970	1124	3.8e-26	0.929032
osa-MIR819e		3	36260775	36260928	-	STOWAWAY1_OS	DNA/TcMar-Stowaway	3	36260777	36260926	C	867	14.8	1	106916	4	8553539	8553560	-1	STOWAWAY1_OS	DNA/TcMar-Stowaway	4	8553529	8553677	C	850	15.6	0.993289	114140	2	1636	1657	LOC_Os04g15760.1	14	35	1	100	1571	1670	6.1e-13	0.88
osa-MIR819e		3	36260775	36260928	-	STOWAWAY1_OS	DNA/TcMar-Stowaway	3	36260777	36260926	C	867	14.8	1	106916	2	2866503	2866523	1	STOWAWAY1_OS	DNA/TcMar-Stowaway	2	2866386	2866534	C	770	16.9	0.993289	42476	2.5	1376	1396	LOC_Os02g05810.1	14	35	1	154	1256	1409	1.3e-22	0.876623
osa-MIR819e		3	36260775	36260928	-	STOWAWAY1_OS	DNA/TcMar-Stowaway	3	36260777	36260926	C	867	14.8	1	106916	6	26277570	26277591	1	STOWAWAY1_OS	DNA/TcMar-Stowaway	6	26277454	26277599	C	704	18.6	0.979866	188927	2.5	3100	3121	LOC_Os06g43660.1	14	35	1	154	2982	3134	2.4e-23	0.88961
osa-MIR819f	2	4	35104592	35104735	-	STOWAWAY50_OS	DNA/TcMar-Stowaway	4	35104587	35104739	C	814	13.7	0.994253	136659	6	9322656	9322677	1	STOWAWAY50_OS	DNA/TcMar-Stowaway	6	9322530	9322690	+	693	14	1	173243	0.5	2327	2348	LOC_Os06g16330.1	9	30	1	143	2206	2356	1.7e-16	0.84106
osa-MIR819f		4	35104592	35104735	-	STOWAWAY50_OS	DNA/TcMar-Stowaway	4	35104587	35104739	C	814	13.7	0.994253	136659	3	8206549	8206570	-1	STOWAWAY50_OS	DNA/TcMar-Stowaway	3	8206536	8206618	+	494	11	0.471264	80090	3	1433	1454	LOC_Os03g15033.1	9	30	1	78	1384	1462	4e-08	0.898734
osa-MIR819g	2	5	28024575	28024721	+	STOWAWAY1_OS	DNA/TcMar-Stowaway	5	28024574	28024723	+	820	16.1	1	162200	12	857462	857483	-1	STOWAWAY1_OS	DNA/TcMar-Stowaway	12	857451	857597	+	745	15.8	1	316947	0	1263	1284	LOC_Os12g02520.1	11	32	1	147	1151	1294	3.3e-21	0.904762
osa-MIR819g		5	28024575	28024721	+	STOWAWAY1_OS	DNA/TcMar-Stowaway	5	28024574	28024723	+	820	16.1	1	162200	3	16919066	16919087	-1	STOWAWAY1_OS	DNA/TcMar-Stowaway	3	16919055	16919197	+	715	17	0.946309	88603	1.5	1090	1111	LOC_Os03g29680.1	11	32	1	141	980	1121	3.8e-23	0.943662
osa-MIR819g		5	28024575	28024721	+	STOWAWAY1_OS	DNA/TcMar-Stowaway	5	28024574	28024723	+	820	16.1	1	162200	4	8553539	8553560	-1	STOWAWAY1_OS	DNA/TcMar-Stowaway	4	8553529	8553677	C	850	15.6	0.993289	114140	2	1636	1657	LOC_Os04g15760.1	11	32	1	97	1571	1667	2.3e-11	0.876289
osa-MIR819g		5	28024575	28024721	+	STOWAWAY1_OS	DNA/TcMar-Stowaway	5	28024574	28024723	+	820	16.1	1	162200	2	2866503	2866523	1	STOWAWAY1_OS	DNA/TcMar-Stowaway	2	2866386	2866534	C	770	16.9	0.993289	42476	2.5	1376	1396	LOC_Os02g05810.1	11	32	1	147	1260	1406	4e-21	0.877551
osa-MIR819g		5	28024575	28024721	+	STOWAWAY1_OS	DNA/TcMar-Stowaway	5	28024574	28024723	+	820	16.1	1	162200	6	26277570	26277591	1	STOWAWAY1_OS	DNA/TcMar-Stowaway	6	26277454	26277599	C	704	18.6	0.979866	188927	2.5	3100	3121	LOC_Os06g43660.1	11	32	1	147	2986	3131	4.1e-20	0.877551
osa-MIR819h	2	6	10052973	10053127	-	STOWAWAY50_OS	DNA/TcMar-Stowaway	6	10052973	10053120	+	736	15.5	0.965517	173895	6	9322656	9322677	1	STOWAWAY50_OS	DNA/TcMar-Stowaway	6	9322530	9322690	+	693	14	1	173243	0.5	2327	2348	LOC_Os06g16330.1	15	36	1	155	2201	2361	2.2e-18	0.828221
osa-MIR819h		6	10052973	10053127	-	STOWAWAY50_OS	DNA/TcMar-Stowaway	6	10052973	10053120	+	736	15.5	0.965517	173895	3	8206549	8206570	-1	STOWAWAY50_OS	DNA/TcMar-Stowaway	3	8206536	8206618	+	494	11	0.471264	80090	3	1433	1454	LOC_Os03g15033.1	15	36	1	84	1384	1467	1.5e-08	0.882353
osa-MIR819h		6	10052973	10053127	-	STOWAWAY50_OS	DNA/TcMar-Stowaway	6	10052973	10053120	+	736	15.5	0.965517	173895	6	9322656	9322677	1	STOWAWAY50_OS	DNA/TcMar-Stowaway	6	9322530	9322690	+	693	14	1	173243	0.5	2327	2348	LOC_Os06g16330.1	15	36	1	155	2201	2361	2.2e-18	0.828221
osa-MIR819h		6	10052973	10053127	-	STOWAWAY50_OS	DNA/TcMar-Stowaway	6	10052973	10053120	+	736	15.5	0.965517	173895	3	8206549	8206570	-1	STOWAWAY50_OS	DNA/TcMar-Stowaway	3	8206536	8206618	+	494	11	0.471264	80090	3	1433	1454	LOC_Os03g15033.1	15	36	1	84	1384	1467	1.5e-08	0.882353
osa-MIR819i	2	7	27792077	27792274	+	STOWAWAY1_OS	DNA/TcMar-Stowaway	7	27792105	27792254	+	834	16.8	1	219059	12	857462	857483	-1	STOWAWAY1_OS	DNA/TcMar-Stowaway	12	857451	857597	+	745	15.8	1	316947	0	1263	1284	LOC_Os12g02520.1	40	61	9	180	1147	1315	1.8e-22	0.872093
osa-MIR819i		7	27792077	27792274	+	STOWAWAY1_OS	DNA/TcMar-Stowaway	7	27792105	27792254	+	834	16.8	1	219059	3	16919066	16919087	-1	STOWAWAY1_OS	DNA/TcMar-Stowaway	3	16919055	16919197	+	715	17	0.946309	88603	1.5	1090	1111	LOC_Os03g29680.1	40	61	25	182	968	1126	4.7e-20	0.861635
osa-MIR819i		7	27792077	27792274	+	STOWAWAY1_OS	DNA/TcMar-Stowaway	7	27792105	27792254	+	834	16.8	1	219059	4	8553539	8553560	-1	STOWAWAY1_OS	DNA/TcMar-Stowaway	4	8553529	8553677	C	850	15.6	0.993289	114140	2	1636	1657	LOC_Os04g15760.1	40	61	27	135	1560	1670	3.2e-11	0.846847
osa-MIR819i		7	27792077	27792274	+	STOWAWAY1_OS	DNA/TcMar-Stowaway	7	27792105	27792254	+	834	16.8	1	219059	6	26277570	26277591	1	STOWAWAY1_OS	DNA/TcMar-Stowaway	6	26277454	26277599	C	704	18.6	0.979866	188927	2.5	3100	3121	LOC_Os06g43660.1	40	61	22	183	2979	3140	2.9e-19	0.840491
osa-MIR819j	2	8	28211312	28211486	+	STOWAWAY1_OS	DNA/TcMar-Stowaway	8	28211326	28211475	+	846	15.4	1	246758	12	857462	857483	-1	STOWAWAY1_OS	DNA/TcMar-Stowaway	12	857451	857597	+	745	15.8	1	316947	0	1263	1284	LOC_Os12g02520.1	26	47	3	166	1147	1309	2.1e-24	0.915663
osa-MIR819j		8	28211312	28211486	+	STOWAWAY1_OS	DNA/TcMar-Stowaway	8	28211326	28211475	+	846	15.4	1	246758	3	16919066	16919087	-1	STOWAWAY1_OS	DNA/TcMar-Stowaway	3	16919055	16919197	+	715	17	0.946309	88603	1.5	1090	1111	LOC_Os03g29680.1	26	47	10	168	968	1127	1.6e-24	0.9125
osa-MIR819j		8	28211312	28211486	+	STOWAWAY1_OS	DNA/TcMar-Stowaway	8	28211326	28211475	+	846	15.4	1	246758	4	8553539	8553560	-1	STOWAWAY1_OS	DNA/TcMar-Stowaway	4	8553529	8553677	C	850	15.6	0.993289	114140	2	1636	1657	LOC_Os04g15760.1	26	47	12	112	1571	1671	2.7e-12	0.891089
osa-MIR819j		8	28211312	28211486	+	STOWAWAY1_OS	DNA/TcMar-Stowaway	8	28211326	28211475	+	846	15.4	1	246758	2	2866503	2866523	1	STOWAWAY1_OS	DNA/TcMar-Stowaway	2	2866386	2866534	C	770	16.9	0.993289	42476	2.5	1376	1396	LOC_Os02g05810.1	26	47	9	166	1256	1413	2.3e-21	0.867089
osa-MIR819j		8	28211312	28211486	+	STOWAWAY1_OS	DNA/TcMar-Stowaway	8	28211326	28211475	+	846	15.4	1	246758	6	26277570	26277591	1	STOWAWAY1_OS	DNA/TcMar-Stowaway	6	26277454	26277599	C	704	18.6	0.979866	188927	2.5	3100	3121	LOC_Os06g43660.1	26	47	13	166	2982	3134	4e-21	0.876623
osa-MIR819k	2	10	18632622	18632777	-	STOWAWAY50_OS	DNA/TcMar-Stowaway	10	18632623	18632776	+	831	12.3	1	285542	6	9322656	9322677	1	STOWAWAY50_OS	DNA/TcMar-Stowaway	6	9322530	9322690	+	693	14	1	173243	0.5	2327	2348	LOC_Os06g16330.1	15	36	2	155	2201	2361	2.3e-19	0.851852
osa-MIR819k		10	18632622	18632777	-	STOWAWAY50_OS	DNA/TcMar-Stowaway	10	18632623	18632776	+	831	12.3	1	285542	3	8206549	8206570	-1	STOWAWAY50_OS	DNA/TcMar-Stowaway	3	8206536	8206618	+	494	11	0.471264	80090	3	1433	1454	LOC_Os03g15033.1	15	36	2	84	1384	1467	7.2e-08	0.857143
osa-MIR821a	2	3	22972713	22972986	+	OSTE22	DNA	3	22972382	22973166	C	4277	12.3	0.790161	94085	12	9349489	9349512	1	OSTE22	DNA	12	9349146	9349868	C	4306	11.4	0.723896	324686	3	79	102	LOC_Os12g16350.1	15	38	1	115	2	116	3.4e-13	0.895652
osa-MIR821b	2	7	16416232	16416518	+	OSTE22	DNA	7	16416060	16416843	+	4435	13.3	0.790161	208211	12	9349489	9349512	1	OSTE22	DNA	12	9349146	9349868	C	4306	11.4	0.723896	324686	3	79	102	LOC_Os12g16350.1	21	44	1	122	1	122	6.6e-13	0.860656
osa-MIR821c	1b	8	19922416	19922681	-	OSTE22	DNA	8	19922233	19923040	+	4320	14.6	0.813253	238498	12	9349489	9349512	1	OSTE22	DNA	12	9349146	9349868	C	4306	11.4	0.723896	324686	3	79	102	LOC_Os12g16350.1	11	34	1	111	2	112	1.7e-12	0.891892
osa-MIR1441	1b	12	19457211	19457390	-	OLO24	DNA/Tourist	12	19456961	19457304	C	2308	9.9	1	333019	5	1440762	1440782	-1	OLO24	DNA/Tourist	5	1440708	1441023	+	1798	13.9	0.997191	138077	2	1631	1651	LOC_Os05g03440.1	140	160	87	180	1611	1705	1.8e-12	0.852632
osa-MIR1441		12	19457211	19457390	-	OLO24	DNA/Tourist	12	19456961	19457304	C	2308	9.9	1	333019	11	21145550	21145570	1	OLO24	DNA/Tourist	11	21145432	21145570	C	1012	12.1	0.405797	309348	2.5	402	422	LOC_Os11g36620.1	140	160	138	180	382	424	0.018	0.883721
osa-MIR1862c	2	10	16022656	16022744	+	STOWAWAY47_OS	DNA/TcMar-Stowaway	10	16022655	16022712	+	285	17.6	0.385135	282763	2	22738972	22738993	1	STOWAWAY47_OS	DNA/TcMar-Stowaway	2	22738961	22739108	+	698	21.8	1	61797	1.5	1092	1113	LOC_Os02g37694.1	56	79	30	88	1081	1138	0.00011	0.830508
osa-MIR1862c		10	16022656	16022744	+	STOWAWAY47_OS	DNA/TcMar-Stowaway	10	16022686	16022743	C	324	12.3	0.385135	282763	2	22738972	22738993	1	STOWAWAY47_OS	DNA/TcMar-Stowaway	2	22738961	22739108	+	698	21.8	1	61797	1.5	1092	1113	LOC_Os02g37694.1	56	79	30	88	1081	1138	0.00011	0.830508
osa-MIR812f	2	4	13234213	13234391	+	STOWAWAY44_OS	DNA/TcMar-Stowaway	4	13234184	13234412	+	1334	14	0.970833	117535	3	28899575	28899598	1	STOWAWAY44_OS	DNA/TcMar-Stowaway	3	28899538	28899775	C	1481	11.3	1	100150	3	1112	1135	LOC_Os03g50620.1	146	169	1	178	1103	1283	4.5e-17	0.823204
osa-MIR812g	2	3	5229013	5229254	+	STOWAWAY44_OS	DNA/TcMar-Stowaway	3	5229021	5229249	C	1353	10.6	1	77614	4	27810004	27810026	-1	STOWAWAY44_OS	DNA/TcMar-Stowaway	4	27809830	27810068	C	1336	16.7	1	130719	1.5	659	681	LOC_Os04g47140.1	173	196	73	237	617	780	1.4e-16	0.813253
osa-MIR812g		3	5229013	5229254	+	STOWAWAY44_OS	DNA/TcMar-Stowaway	3	5229021	5229249	C	1353	10.6	1	77614	4	32263662	32263682	-1	STOWAWAY44_OS	DNA/TcMar-Stowaway	4	32263498	32263726	C	1197	14.4	1	134319	3	1438	1458	LOC_Os04g54560.1	173	196	9	242	1389	1622	4.6e-25	0.810127
osa-MIR1883b	1b	11	9362570	9362705	-	ENSPM4_OS	DNA/En-Spm	11	9362424	9362820	C	1185	26.2	0.0408269	298487	12	8699361	8699384	-1	ENSPM4_OS	DNA/En-Spm	12	8699216	8699528	+	1324	24.4	0.0270457	324132	2	300	323	LOC_Os12g15260.1	30	53	23	132	224	330	2.7e-13	0.803571
osa-MIR1319	1a	11	701074	701194	-	EnSpm-11_OS	DNA/En-Spm	11	701076	701173	+	339	21	0.00830413	290443	11	701147	701170	1	EnSpm-11_OS	DNA/En-Spm	11	701076	701173	+	339	21	0.00830413	290443	0	1207	1230	LOC_Os11g02379.1	25	48	1	121	1134	1254	4.7e-30	1
osa-MIR1319		11	701074	701194	-	EnSpm-11_OS	DNA/En-Spm	11	701076	701173	+	339	21	0.00830413	290443	11	701147	701170	1	EnSpm-11_OS	DNA/En-Spm	11	701093	701259	C	584	20.2	0.0105897	290444	0	1207	1230	LOC_Os11g02379.1	25	48	1	121	1134	1254	4.7e-30	1
osa-MIR1319		11	701074	701194	-	EnSpm-11_OS	DNA/En-Spm	11	701076	701173	+	339	21	0.00830413	290443	11	701106	701129	1	EnSpm-11_OS	DNA/En-Spm	11	701076	701173	+	339	21	0.00830413	290443	3	1166	1189	LOC_Os11g02379.1	25	48	1	121	1134	1254	4.7e-30	1
osa-MIR1319		11	701074	701194	-	EnSpm-11_OS	DNA/En-Spm	11	701076	701173	+	339	21	0.00830413	290443	11	701106	701129	1	EnSpm-11_OS	DNA/En-Spm	11	701093	701259	C	584	20.2	0.0105897	290444	3	1166	1189	LOC_Os11g02379.1	25	48	1	121	1134	1254	4.7e-30	1
osa-MIR1319		11	701074	701194	-	EnSpm-11_OS	DNA/En-Spm	11	701093	701259	C	584	20.2	0.0105897	290444	11	701147	701170	1	EnSpm-11_OS	DNA/En-Spm	11	701076	701173	+	339	21	0.00830413	290443	0	1207	1230	LOC_Os11g02379.1	25	48	1	121	1134	1254	4.7e-30	1
osa-MIR1319		11	701074	701194	-	EnSpm-11_OS	DNA/En-Spm	11	701093	701259	C	584	20.2	0.0105897	290444	11	701147	701170	1	EnSpm-11_OS	DNA/En-Spm	11	701093	701259	C	584	20.2	0.0105897	290444	0	1207	1230	LOC_Os11g02379.1	25	48	1	121	1134	1254	4.7e-30	1
osa-MIR1319		11	701074	701194	-	EnSpm-11_OS	DNA/En-Spm	11	701093	701259	C	584	20.2	0.0105897	290444	11	701106	701129	1	EnSpm-11_OS	DNA/En-Spm	11	701076	701173	+	339	21	0.00830413	290443	3	1166	1189	LOC_Os11g02379.1	25	48	1	121	1134	1254	4.7e-30	1
osa-MIR1319		11	701074	701194	-	EnSpm-11_OS	DNA/En-Spm	11	701093	701259	C	584	20.2	0.0105897	290444	11	701106	701129	1	EnSpm-11_OS	DNA/En-Spm	11	701093	701259	C	584	20.2	0.0105897	290444	3	1166	1189	LOC_Os11g02379.1	25	48	1	121	1134	1254	4.7e-30	1
*type:1 represents that there are two inverted same TE related to pre-miRNA. 1a represents that these two TEs are all overlapped with pre-miRNA. 1b represents that one TE is overlapped with pre-miRNA, another TE is adjacent to pre-miRNA. 2 represents one TE related to pre-miRNA.
**TE1:TE overlapped with pre-miRNA.
***TE2:TE overlapped with miRNA target.
****expectation: Score of the complementary regions between miRNA and their target mRNA.G:U wobble pairings assigned 0.5, indels 2.0 and other non-canonical Watson-Crick pairings 1.0.
