# Supplementary material for: Evolution of MicroRNA Genes in Oryza sativa and Arabidopsis thaliana: An Update of the Inverted Duplication Model
Source: PLoS One. 2011 Dec 14;6(12):e28073. doi: 10.1371/journal.pone.0028073 (PMC3237417; doi:10.1371/journal.pone.0028073)
Supplement: Table S7 — Summary of miRNA genes de novo generated accorded with model (C). (XLS) [file pone.0028073.s011.xls]

## Sheet: Table S7
Table S7. miRNA genes de novo generated accorded with model (C).
miR	miR chr	miR start	miR end	miR dir	pgene1 chr	pgene1 start	pgene1 end	pgene1 dir	pgene1 class	pgene2 chr	pgene2 start	pgene2 end	pgene2 dir	pgene2 class	paternity
ath-MIR846	1	22581040	22581398	+	1	22581263	22581361	-	FRAG*	1	22582616	22584446	+	Duplicated**	AT1G57570.1***
*FRAG: Pseudogene fragment.
**Duplicated: Duplicated pseudogene.
***AT1G57570.1: jacalin lectin family protein, chr1:21324603-21328302,FORWARD
