# Supplementary material for: Evolution of MicroRNA Genes in Oryza sativa and Arabidopsis thaliana: An Update of the Inverted Duplication Model
Source: PLoS One. 2011 Dec 14;6(12):e28073. doi: 10.1371/journal.pone.0028073 (PMC3237417; doi:10.1371/journal.pone.0028073)
Supplement: Table S8 — Summary of miRNA genes de novo generated accorded with model (D). (XLS) [file pone.0028073.s012.xls]

## Sheet: Table S8
Table S8. miRNA genes de novo generated accorded with model (D).
miR	miR chr	miR start	miR end	miR dir	pgene1 chr	pgene1 start	pgene1 end	pgene1 dir	pgene1 class	pgene1 paternity	pgene2 chr	pgene2 start	pgene2 end	pgene2 dir	pgene2 class	pgene2 paternity	Blastp e-value of two paternitys
ath-MIR822	5	897019	897355	-	5	897202	897521	+	FRAG*	AT2G02610_1	5	897187	897409	+	FRAG	AT2G13900_1	2e-158
ath-MIR783	1	24724784	24725114	+	1	24724961	24725257	+	FRAG	AT1G66290_1	1	24724706	24724927	-	FRAG	AT1G66300_1	1e-155
*FRAG: Pseudogene fragment.
